# Supplementary material for: Systematic Review of Available CAR-T Cell Trials around the World
Source: Cancers (Basel). 2022 May 27;14(11):2667. doi: 10.3390/cancers14112667 (PMC9179563; doi:10.3390/cancers14112667)
Supplement: Supplementary file 1 [file cancers-14-02667-s001.zip]

Archive with 4 entries (4 files):
- LRCB_Supplementary Figure S1.png
- Supplementary Table S1.xlsx
- Supplementary Table S2.png
- Supplementary Table S3.png
