# Supplementary material for: Systematic Review of Available CAR-T Cell Trials around the World
Source: Cancers (Basel). 2022 May 27;14(11):2667. doi: 10.3390/cancers14112667 (PMC9179563; doi:10.3390/cancers14112667)
Supplement: Supplementary file 1 [file cancers-14-02667-s001.zip › Supplementary Table S1.xlsx]

## Sheet: Sheet1
Table S1. Clinical Trials collection data
Record.ID	Official.title	NCT.CLINICAL.TRIAL.ID	URL	Indexed.article	Article.title	DOI	Include.or.Exclude.	Clinical.Trial.Phase	Date.start	Status	Study.type	Study.has.results	Study.complete.	Year.of.Approval	Study.Center	CAR.T.source	CAR.T.phenotype	CAR.T.generation	Costimulation.domain.CD28	Costimulation.domain.4.1BB	Costimulation.domain.IL7	CAR.T.cells.dose.per.kg.(10e6)	Targets.description.from.Clinical.Trials	CAR.T.n.targets	Tumor.target.molecule	Second.target.molecule	Third.target.molecule	Fludarabine	Cyclophosphamide	Other.chemotherapy.regimen.yn	Other.chemotherapy.regimen	Psot.CAR.T.therapy	Treatment.combination	Category	Combination.regimen	other.combination	Primary.condition..disease	Neoplasms	Advanced.cancer	Advanced.solid.tumor	Diffuse.Large.B.Cell.Lymphoma..DLBCL.	Acute.Lymphoblastic.Leukemia	Non.Hodgkin.Lymphoma	Mantle.Cell.Lymphoma	Transformed.Follicular.Lymphoma	Mediastinal.Large.B.cell.Lymphoma	B.cell.Lymphoma	T.cell.Leukemia	T.cell.Lymphoma
1	Third-Generation CAR-T-cell Therapy in Individuals With HIV-1 Infection	NCT04863066	https://ClinicalTrials.gov/show/NCT04863066	Yes	Dual CD4-based CAR T cells with distinct costimulatory domains mitigate HIV pathogenesis in vivo	10.1038/s41591-020-1039-5	Exclude	Phase 1	2021-04-28	Not yet recruiting	Interventional	No	No		Unicenter study	Autologous	CD8	Second generation	1	1		0.1	Biological: CAR-T cells	Single target				0	0	0		0	0				HIV-1	0			0	0	0	0	0	0	0	0	0
2	Senl-h19 CAR-T Cell Injection in the Treatment of Patients With Relapsed or Refractory Acute Lymphoblastic Leukemia	NCT04792593	https://ClinicalTrials.gov/show/NCT04792593	No			Include	Phase 1	2021-03-11	Recruiting	Interventional	No	No		Unicenter study	Autologous			0	0			Biological: Senl-h19 CAR-T	Single target	CD19			0	0	0		0	0				B-ALL	0			0	1	0	0	0	0	0	0	0
3	Donor-derived CAR-T Cells in the Treatment of AML Patients	NCT04766840	https://ClinicalTrials.gov/show/NCT04766840	No			Include	Phase 1	2021-02-23	Not yet recruiting	Interventional	No	No		Unicenter study	Allogeneic			0	0			Drug: CAR-T cells	Single target	CD73			1	1	0		0	0				AML	0			0	0	0	0	0	0	0	0	0
5	Dual Target CAR-T Cells in B-cell Acute Lymphoblastic Leukemia	NCT04723901	https://ClinicalTrials.gov/show/NCT04723901	No			Include	Phase 1 | Phase 2	2021-01-26	Recruiting	Interventional	No	No		Unicenter study	Autologous			0	0			Biological: Dual target CAR-T cell therapy	Dual target	CD19	CD20		0	0	0		0					Dual-target CAR-T Cells|B ALL|Relapse|Refractory B Acute Lymphoblastic Leukemia	0			0	1	0	0	0	0	0	0	0
6	Collection of Biological Samples From Patients Treated With CAR-T Cells for Hematological Malignancies	NCT04290000	https://ClinicalTrials.gov/show/NCT04290000	No			Exclude		2020-03-27	Recruiting	Observational	No	No		Unicenter study				0	0			Other: additional biological samples during CAR-T CELL treatment					0	0	0		0	0				Lymphoma and Acute Lymphoblastic Leukemia	0			0	1	0	0	0	0	0	0	0
7	Safety and Efficacy Study of CD22 CAR-T Cells for Relapsed or Refractory Acute Lymphoblastic Leukemia	NCT04546906	https://ClinicalTrials.gov/show/NCT04546906	No			Include	Phase 1	2020-09-14	Recruiting	Interventional	No	No		Multicenter study	Autologous		Second generation	0	0			Biological: CD22 CAR-T	Single target	CD22			1	1	0		0	0				B-ALL	0			0	1	0	0	0	0	0	0	0
8	CD19 and BCMA Targeted Fast Dual CAR-T for CD19+ Refractory/Relapsed B-NHL	NCT04877080	https://ClinicalTrials.gov/show/NCT04877080	No			Include	Phase 1	2021-05-01	Not yet recruiting	Interventional	No	No		Unicenter study	Autologous			0	0		0.1	Biological: Fast Dual CAR-T Injection	Dual target	BCMA	CD19		1	1	0		0	0				B-cell Lymphoma	0			0	0	0	0	0	0	1	0	0
9	CAR-T Cell Immunotherapy for GD2 Positive Glioma Patients	NCT04406610	https://ClinicalTrials.gov/show/NCT04406610				Include	Phase 1 | Phase 2	2020-05-28	Withdraw	Interventional	No	No		Unicenter study				0	0			Biological: GD2 CAR-T immunotherapy	Single target	GD2			0	0	0		0					Glioma of Brain|CAR-T Cell Immunotherapy	0			0	0	0	0	0	0	0	0	0
10	Cell Therapy for CD7 Positive T-cell Acute Lymphoblastic Leukemia and Lymphoblastic Lymphoma Using CD7-Specific CAR-T Cells	NCT04572308	https://ClinicalTrials.gov/show/NCT04572308	No			Include	Phase 1	2020-10-01	Completed	Interventional	No	Yes		Unicenter study	Autologous			0	0			Biological: CD7 CAR-T	Single target	CD7			1	1	0		0					T-cell Acute Lymphoblastic Leukemia/Lymphoma	0			0	0	0	0	0	0	0	1	1
11	A Study of Anti-Lewis Y Chimeric Antigen Receptor-T Cells (LeY-CAR-T) in Patients With Solid Tumours	NCT03851146	https://ClinicalTrials.gov/show/NCT03851146				Include	Phase 1		Active. Not recruiting	Interventional								0	0			Biological: LeY CAR T cells	Single target	LeY			0	0	0		0					Advanced Cancer	0			0	0	0	0	0	0	0	0	0
12	Novel BCMA-targeted CAR-T Cell Therapy for Multiple Myeloma	NCT04706936	https://ClinicalTrials.gov/show/NCT04706936	No			Include	Phase 1	2020-12-03	Recruiting	Interventional	No	No		Unicenter study	Autologous		Fourth generation	0	0			Biological: anti-BCMA CAR-T|Drug: Cyclophosphamid|Drug: Fludarabine	Single target	BCMA			1	1	0		0	0				Relapsed or Refractory Multiple Myeloma	0			0	0	0	0	0	0	0	0	0
13	a Clinical Research of BCMA-Targeted Prime CAR-T Cell Therapy in Relapsed/Refractory Multiple Myeloma	NCT04776330	https://ClinicalTrials.gov/show/NCT04776330	No			Include	Phase 1 | Phase 2	2021-03-01	Recruiting	Interventional	No	No		Unicenter study	Autologous			0	0			Biological: BCMA targeted prime CAR-T cells	Single target	BCMA			0	0	0		0	0				Multiple Myeloma|Neoplasm, Plasma Cell|Multiple Myeloma in Relapse	0			0	0	0	0	0	0	0	0	0
14	a Clinical Research of CD19 and CD22 Targeted Prime CAR-T Cell in Relapsed/Refractory B-ALL	NCT04781634	https://ClinicalTrials.gov/show/NCT04781634	No			Include	Phase 1 | Phase 2	2021-03-04	Recruiting	Interventional	No	No		Unicenter study	Autologous			0	0			Biological: CD19 and CD22 targeted prime CAR-T cells	Dual target	CD19	CD22		0	0	0		0	0				B-ALL	0			0	1	0	0	0	0	0	0	0
15	APRIL CAR-T Cell Therapy for Patients With BCMA/TACI Positive Relapsed and/or Refractory Multiple Myeloma	NCT04657861	https://ClinicalTrials.gov/show/NCT04657861	No			Include	Early Phase 1	2020-12-08	Not yet recruiting	Interventional	No	No		Unicenter study	Autologous			0	0			Drug: APRIL CAR-T cells	Dual target	BCMA	TACI		0	0	0		0	0				Multiple Myeloma in Relapse|Multiple Myeloma, Refractory	0			0	0	0	0	0	0	0	0	0
16	Immunotherapy With BCMA CAR-T Cells in Treating Patients With Relapsed or Refractory Multiple Myeloma	NCT04447573	https://ClinicalTrials.gov/show/NCT04447573	No			Include	Phase 1	2020-06-25	Recruiting	Interventional	No	No		Multicenter study	Autologous			0	0			Biological: BCMA CAR-T	Single target	BCMA			1	1	0		0	0				Multiple Myeloma	0			0	0	0	0	0	0	0	0	0
17	BCMA-Targeted CAR-T Cell Therapy for Relapsed/Refractory Multiple Myeloma	NCT04271644	https://ClinicalTrials.gov/show/NCT04271644	No			Include	Phase 1 | Phase 2	2020-02-17	Recruiting	Interventional	No	No		Unicenter study	Autologous			0	0			Biological: BCMA CAR-T cells	Single target	BCMA			0	0	0		0	0				Multiple Myeloma|Neoplasm, Plasma Cell|Multiple Myeloma in Relapse	0			0	0	0	0	0	0	0	0	0
18	Anti-CD5 CAR T Cells for Relapsed/Refractory T Cell Malignancies	NCT04594135	https://ClinicalTrials.gov/show/NCT04594135	No			Include	Phase 1	2020-10-20	Recruiting	Interventional	No	No		Multicenter study	Autologous			0	0		1	Drug: anti-CD5 CAR T cells	Single target	CD5			0	0	0		0	0				T-cell Acute Lymphoblastic Leukemia|T-cell Non-Hodgkin Lymphoma	0			0	1	1	0	0	0	0	0	0
19	Sequential Infusion of CD19 and BCMA CAR-T Cells to Improve PTR in Patients With AL	NCT04846439	https://ClinicalTrials.gov/show/NCT04846439	No			Include	Phase 1 | Phase 2	2021-04-15	Recruiting	Interventional	No	No		Unicenter study	Autologous			0	0		10	Biological: CAR-T infusion	Dual target	BCMA	CD19		0	0	0		0	0				Platelet Transfusion Refractoriness|Acute Leukemia in Remission	0			0	1	0	0	0	0	0	0	0
20	Study of IFN-α Combined With CAR-T Cell Therapy in Relapsed and Refractory Acute Lymphoblastic Leukemia（R/R-ALL）	NCT04534634	https://ClinicalTrials.gov/show/NCT04534634	No			Include	Phase 2	2020-09-01	Recruiting	Interventional	No	No		Unicenter study	Autologous			0	0		10	Combination Product: IFN-α combined with CAR-T cell therapy	Single target				0	0	0		0	1	Cytokine	IFN-α+CAR-T		B-cell Acute Lymphoblastic Leukemia	0			0	1	0	0	0	0	0	0	0
21	Safety and Efficacy Study of SL1904B CAR-T Cells for Relapsed or Refractory B-Cell Acute Lymphocyte Leukemia	NCT04546893	https://ClinicalTrials.gov/show/NCT04546893	No			Include	Phase 2	2020-09-14	Recruiting	Interventional	No	No		Unicenter study	Autologous		Second generation	0	1			Biological: CD19 CAR-T	Single target	CD19			1	1	0		0	0				B-ALL	0			0	1	0	0	0	0	0	0	0
22	Safety and Efficacy of BCMA-Targeted CAR-T Therapy for Relapsed/Refractory Multiple Myeloma	NCT04272151	https://ClinicalTrials.gov/show/NCT04272151	No			Include	Phase 1 | Phase 2	2020-02-13	Recruiting	Interventional	No	No		Unicenter study				0	0			Biological: BCMA CAR-T cells	Single target	BCMA			0	0	0		0	0				Multiple Myeloma|Multiple Myeloma in Relapse|Neoplasm, Plasma Cell	0			0	0	0	0	0	0	0	0	0
23	Safety and Efficacy of CD123-Targeted CAR-T Therapy for Relapsed/Refractory Acute Myeloid Leukemia	NCT04272125	https://ClinicalTrials.gov/show/NCT04272125	No			Include	Phase 1 | Phase 2	2020-02-17	Recruiting	Interventional	No	No		Unicenter study	Autologous			0	0			Biological: CD123 CAR-T cells	Single target	CD123			0	0	0		0	0				Leukemia|Leukemia, Myeloid|Leukemia, Myeloid, Acute	0			0	0	0	0	0	0	0	0	0
24	Safety and Efficacy of CD19-Targeted CAR-T Therapy for Relapsed/Refractory CD19+ B Cell Leukemia and Lymphoma	NCT04271800	https://ClinicalTrials.gov/show/NCT04271800	No			Include	Phase 1 | Phase 2	2020-02-17	Recruiting	Interventional	No	No		Unicenter study	Autologous			0	0			Biological: CD19 CAR-T cells	Single target	CD19			0	0	0		0	0				Leukemia|Lymphoma|Leukemia, B-Cell|Leukemia, Lymphocytic, Chronic, B-Cell	0			0	0	0	0	0	0	1	0	0
25	Her2/MSLNthelin/Lewis-Y/PSCA/MUC1/GPC3/AXL/EGFR/B7-H3/Claudin18.2-CAR-T Cells Immunotherapy Against Cancers	NCT03198052	https://ClinicalTrials.gov/show/NCT03198052	Yes	PSCA and MUC1 in non-small-cell lung cancer as targets of chimeric antigen receptor T cells	10.1080/2162402X.2017.1284722	Include	Phase 1	2017-06-23	Recruiting	Interventional	No	No		Multicenter study	Autologous		Third generation	0	0		1	Biological: CAR-T cells targeting Her2, MSLNthelin, PSCA, MUC1, Lewis-Y, GPC3, AXL, EGFR, Claudin18.2, or B7-H3	Single target	AXL			0	0	0		0	0				Lung Cancer|Cancer|Immunotherapy|CAR-T Cell	0			0	0	0	0	0	0	0	0	0
25	Her2/MSLNthelin/Lewis-Y/PSCA/MUC1/GPC3/AXL/EGFR/B7-H3/Claudin18.2-CAR-T Cells Immunotherapy Against Cancers	NCT03198052	https://ClinicalTrials.gov/show/NCT03198052	Yes	PSCA and MUC1 in non-small-cell lung cancer as targets of chimeric antigen receptor T cells	10.1080/2162402X.2017.1284722	Include	Phase 1	2017-06-23	Recruiting	Interventional	No	No		Multicenter study	Autologous		Third generation	0	0		1	Biological: CAR-T cells targeting Her2, MSLNthelin, PSCA, MUC1, Lewis-Y, GPC3, AXL, EGFR, Claudin18.2, or B7-H3	Single target	B7-H3			0	0	0		0	0				Lung Cancer|Cancer|Immunotherapy|CAR-T Cell	0			0	0	0	0	0	0	0	0	0
25	Her2/MSLNthelin/Lewis-Y/PSCA/MUC1/GPC3/AXL/EGFR/B7-H3/Claudin18.2-CAR-T Cells Immunotherapy Against Cancers	NCT03198052	https://ClinicalTrials.gov/show/NCT03198052	Yes	PSCA and MUC1 in non-small-cell lung cancer as targets of chimeric antigen receptor T cells	10.1080/2162402X.2017.1284722	Include	Phase 1	2017-06-23	Recruiting	Interventional	No	No		Multicenter study	Autologous		Third generation	0	0		1	Biological: CAR-T cells targeting Her2, MSLNthelin, PSCA, MUC1, Lewis-Y, GPC3, AXL, EGFR, Claudin18.2, or B7-H3	Single target	EGFR			0	0	0		0	0				Lung Cancer|Cancer|Immunotherapy|CAR-T Cell	0			0	0	0	0	0	0	0	0	0
25	Her2/MSLNthelin/Lewis-Y/PSCA/MUC1/GPC3/AXL/EGFR/B7-H3/Claudin18.2-CAR-T Cells Immunotherapy Against Cancers	NCT03198052	https://ClinicalTrials.gov/show/NCT03198052	Yes	PSCA and MUC1 in non-small-cell lung cancer as targets of chimeric antigen receptor T cells	10.1080/2162402X.2017.1284722	Include	Phase 1	2017-06-23	Recruiting	Interventional	No	No		Multicenter study	Autologous		Third generation	0	0		1	Biological: CAR-T cells targeting Her2, MSLNthelin, PSCA, MUC1, Lewis-Y, GPC3, AXL, EGFR, Claudin18.2, or B7-H3	Multiple	GPC3			0	0	0		0	0				Lung Cancer|Cancer|Immunotherapy|CAR-T Cell	0			0	0	0	0	0	0	0	0	0
25	Her2/MSLNthelin/Lewis-Y/PSCA/MUC1/GPC3/AXL/EGFR/B7-H3/Claudin18.2-CAR-T Cells Immunotherapy Against Cancers	NCT03198052	https://ClinicalTrials.gov/show/NCT03198052	Yes	PSCA and MUC1 in non-small-cell lung cancer as targets of chimeric antigen receptor T cells	10.1080/2162402X.2017.1284722	Include	Phase 1	2017-06-23	Recruiting	Interventional	No	No		Multicenter study	Autologous		Third generation	0	0		1	Biological: CAR-T cells targeting Her2, MSLNthelin, PSCA, MUC1, Lewis-Y, GPC3, AXL, EGFR, Claudin18.2, or B7-H3	Multiple	Her2			0	0	0		0	0				Lung Cancer|Cancer|Immunotherapy|CAR-T Cell	0			0	0	0	0	0	0	0	0	0
25	Her2/MSLNthelin/Lewis-Y/PSCA/MUC1/GPC3/AXL/EGFR/B7-H3/Claudin18.2-CAR-T Cells Immunotherapy Against Cancers	NCT03198052	https://ClinicalTrials.gov/show/NCT03198052	Yes	PSCA and MUC1 in non-small-cell lung cancer as targets of chimeric antigen receptor T cells	10.1080/2162402X.2017.1284722	Include	Phase 1	2017-06-23	Recruiting	Interventional	No	No		Multicenter study	Autologous		Third generation	0	0		1	Biological: CAR-T cells targeting Her2, MSLNthelin, PSCA, MUC1, Lewis-Y, GPC3, AXL, EGFR, Claudin18.2, or B7-H3	Multiple	LeY			0	0	0		0	0				Lung Cancer|Cancer|Immunotherapy|CAR-T Cell	0			0	0	0	0	0	0	0	0	0
25	Her2/MSLNthelin/Lewis-Y/PSCA/MUC1/GPC3/AXL/EGFR/B7-H3/Claudin18.2-CAR-T Cells Immunotherapy Against Cancers	NCT03198052	https://ClinicalTrials.gov/show/NCT03198052	Yes	PSCA and MUC1 in non-small-cell lung cancer as targets of chimeric antigen receptor T cells	10.1080/2162402X.2017.1284722	Include	Phase 1	2017-06-23	Recruiting	Interventional	No	No		Multicenter study	Autologous		Third generation	0	0		1	Biological: CAR-T cells targeting Her2, MSLNthelin, PSCA, MUC1, Lewis-Y, GPC3, AXL, EGFR, Claudin18.2, or B7-H3	Single target	MSLN			0	0	0		0	0				Lung Cancer|Cancer|Immunotherapy|CAR-T Cell	0			0	0	0	0	0	0	0	0	0
25	Her2/MSLNthelin/Lewis-Y/PSCA/MUC1/GPC3/AXL/EGFR/B7-H3/Claudin18.2-CAR-T Cells Immunotherapy Against Cancers	NCT03198052	https://ClinicalTrials.gov/show/NCT03198052	Yes	PSCA and MUC1 in non-small-cell lung cancer as targets of chimeric antigen receptor T cells	10.1080/2162402X.2017.1284722	Include	Phase 1	2017-06-23	Recruiting	Interventional	No	No		Multicenter study	Autologous		Third generation	0	0		1	Biological: CAR-T cells targeting Her2, MSLNthelin, PSCA, MUC1, Lewis-Y, GPC3, AXL, EGFR, Claudin18.2, or B7-H3	Single target	MUC1			0	0	0		0	0				Lung Cancer|Cancer|Immunotherapy|CAR-T Cell	0			0	0	0	0	0	0	0	0	0
25	Her2/MSLNthelin/Lewis-Y/PSCA/MUC1/GPC3/AXL/EGFR/B7-H3/Claudin18.2-CAR-T Cells Immunotherapy Against Cancers	NCT03198052	https://ClinicalTrials.gov/show/NCT03198052	Yes	PSCA and MUC1 in non-small-cell lung cancer as targets of chimeric antigen receptor T cells	10.1080/2162402X.2017.1284722	Include	Phase 1	2017-06-23	Recruiting	Interventional	No	No		Multicenter study	Autologous		Third generation	0	0		1	Biological: CAR-T cells targeting Her2, MSLNthelin, PSCA, MUC1, Lewis-Y, GPC3, AXL, EGFR, Claudin18.2, or B7-H3	Single target	PSCA			0	0	0		0	0				Lung Cancer|Cancer|Immunotherapy|CAR-T Cell	0			0	0	0	0	0	0	0	0	0
26	BCMA Nano Antibody CAR-T Cells for Patients With Refractory and Relapsed Multiple Myeloma	NCT03661554	https://ClinicalTrials.gov/show/NCT03661554	No			Include	Early Phase 1	2018-09-07	unknown status	Interventional	No	No		Unicenter study	Autologous		Second generation	0	1		5	Biological: BCMA CAR-T Cells	Single target	BCMA			0	0	0		0	0				Relapsed and Refractory Multiple Myeloma	0			0	0	0	0	0	0	0	0	0
27	Clinical Study to Evaluate the Safety and Efficacy of IM21 CAR-T Cells in the Treatment of Elderly Patients With Relapsed or Refractory Multiple Myeloma	NCT04537442	https://ClinicalTrials.gov/show/NCT04537442	No			Include	Phase 1	2020-09-03	Recruiting	Interventional	No	No		Unicenter study	Autologous			0	0		0.5	Drug: IM21 CAR-T cells	Single target	BCMA			1	1	0		0	0				Multiple Myeloma	0			0	0	0	0	0	0	0	0	0
28	CD123-Targeted CAR-T Cell Therapy for Relapsed/Refractory Acute Myeloid Leukemia	NCT04265963	https://ClinicalTrials.gov/show/NCT04265963	No			Include	Phase 1 | Phase 2	2019-09-01	Recruiting	Interventional	No	No		Unicenter study	Autologous			0	0			Biological: CD123 CAR-T cells	Single target	CD123			0	0	0		0	0				Leukemia|Leukemia, Myeloid|Leukemia, Myeloid, Acute	0			0	0	0	0	0	0	0	0	0
29	a Clinical Research of CD19 and CD22 Targeted Prime CAR-T Cell in Relapsed/Refractory B Cell Lymphoma	NCT04782193	https://ClinicalTrials.gov/show/NCT04782193	No			Include	Phase 1 | Phase 2	2021-03-04	Recruiting	Interventional	No	No		Unicenter study	Autologous			0	0			Biological: CD19 and CD22 targeted prime CAR- T cells	Dual target	CD19	CD22		0	0	0		0	0				B Cell Lymphoma	0			0	0	0	0	0	0	1	0	0
30	A Study of Anti-CD7 CAR-T Cells in Pediatric and Young Adult Patients With Relapse and Refractory T-ALL/ T-LBL	NCT04860817	https://ClinicalTrials.gov/show/NCT04860817	No			Include	Early Phase 1	2021-04-27	Not yet recruiting	Interventional	No	No		Unicenter study	Autologous			0	0			Biological: Target CD7 CAR-T cells	Single target	CD7			1	1	0		0	0				T-cell Acute Lymphoblastic Leukemia|T-lymphoblastic Lymphoma	0			0	0	0	0	0	0	0	1	0
31	CD19+Targeted CAR-T Cell Therapy for Relapsed/Refractory CD19+ B Cell Leukemia and Lymphoma	NCT04271410	https://ClinicalTrials.gov/show/NCT04271410	No			Include	Phase 1 | Phase 2	2019-06-01	Recruiting	Interventional	No	No		Unicenter study	Autologous			0	0			Biological: CD19 CAR-T cells	Single target	CD19			0	0	0		0	0				Leukemia|Lymphoma, Large B-Cell, Diffuse|Leukemia, B-cell|Lymphoma, B-Cell|Leukemia, Lymphocytic, Chronic, B-Cell	0			1	1	0	0	0	0	0	0	0
32	CAR-T Re-treatment for Refractory/Relapsed Multiple Myeloma	NCT03672253	https://ClinicalTrials.gov/show/NCT03672253	No			Include	Phase 1	2018-07-26	unknown status	Interventional	No	No		Unicenter study	Autologous			0	0		0.5	Drug: CAR-T Re-treatment	Single target	BCMA			0	0	0		0	0				Multiple Myeloma|Multiple Myeloma in Relapse|Multiple Myeloma Progression	0			0	0	0	0	0	0	0	0	0
33	CD19 CAR-T Therapy for Elderly Patients With B-cell Non-Hodgkin's Lymphoma	NCT04661020	https://ClinicalTrials.gov/show/NCT04661020	No			Include	Early Phase 1		Not yet recruiting	Interventional	No	No		Unicenter study	Autologous			0	0			Drug: CD19 CAR-T cells	Single target	CD19			0	0	0		0	0				Non-hodgkin Lymphoma,B Cell	0			0	0	1	0	0	0	0	0	0
34	Safety and Efficacy of CD19 and CD22 Targeted CAR-T Therapy for Relapsed/Refractory B Cell Leukemia and Lymphoma	NCT04648475	https://ClinicalTrials.gov/show/NCT04648475	No			Include	Phase 1 | Phase 2		Recruiting	Interventional	No	No		Unicenter study	Autologous			0	0			Biological: CD19 and CD22 targeted CAR-T cells	Dual target	CD19	CD22		0	0	0		0	0				Leukemia, B-cell|Lymphoma, B-Cell	0			0	1	0	0	0	0	1	0	0
35	Clinical Study of Chimeric Antigen Receptor T Lymphocytes (CAR-T) in the Treatment of Myeloid Leukemia	NCT04923919	https://ClinicalTrials.gov/show/NCT04923919	No			Include	Early Phase 1		Recruiting	Interventional	No	No		Unicenter study	Autologous			0	0			Drug: Anti-CLL1 CART cells	Single target	CLL-1			0	0	0		0	0				Acute Myeloid Leukemia	0			0	0	0	0	0	0	0	0	0
36	CD19 and CD22 Targeted CAR-T Cell Therapy for Relapsed/Refractory B Cell Leukemia and Lymphoma	NCT04649983	https://ClinicalTrials.gov/show/NCT04649983	No			Include	Phase 1 | Phase 2		Recruiting	Interventional	No	No		Unicenter study	Autologous			0	0			Biological: CD19 and CD22 targeted CAR-T cells	Dual target	CD19	CD22		0	0	0		0	0				Leukemia, B-cell|Lymphoma, B-Cell	0			0	1	0	0	0	0	1	0	0
37	Study Evaluating Safety and Efficacy of CAR-T Cells Targeting CD123 in Patients With Acute Myelocytic Leukemia	NCT03796390	https://ClinicalTrials.gov/show/NCT03796390	No			Include	Phase 1		unknown status	Interventional	No	No		Unicenter study	Autologous			0	0			Biological: CD123 CAR-T cells	Single target	CD123			0	0	0		0	0				Acute Myelocytic Leukemia	0			0	0	0	0	0	0	0	0	0
38	CTLA-4 and PD-1 Antibodies Expressing MUC1-CAR-T Cells for MUC1 Positive Advanced Solid Tumor	NCT03179007	https://ClinicalTrials.gov/show/NCT03179007	No			Include	Phase 1 | Phase 2		unknown status	Interventional	No	No		Unicenter study	Autologous		Fourth generation	0	0		20	Biological: Anti-CTLA-4/PD-1 expressing MUC1-CAR-T	Single target	MUC1			1	1	0		0	1	ICB	anti-CTLA4 + anti-PD1		Advanced Solid Tumor	0		1	0	0	0	0	0	0	0	0	0
39	CAR-T Cell Immunotherapy for GD2 Positive Glioma Patients	NCT03252171	https://ClinicalTrials.gov/show/NCT03252171	No			Include	Phase 1 | Phase 2		Withdraw	Interventional	No	No		Unicenter study	Autologous			0	0			Biological: CAR-T cell immunotherapy	Single target	GD2			0	0	0		0	0				GD2 Positive Glioma|CAR-T Cell Immunotherapy	0			0	0	0	0	0	0	0	0	0
40	Cord Blood Derived CAR-T Cells in Refractory/Relapsed B Cell Malignancies	NCT03881774	https://ClinicalTrials.gov/show/NCT03881774	No			Include	Phase 1		Recruiting	Interventional	No	No		Unicenter study	Allogeneic - Cord Blood			0	0		0.5	Biological: CAR-T cells					1	1	0		0	0				Refractory|Relapsed|B Cell Lymphoma|B Cell Leukemia	0			0	1	0	0	0	0	1	0	0
41	CD19 CAR-T Consolidation Therapy for Acute Lymphoblastic Leukemia	NCT03984968	https://ClinicalTrials.gov/show/NCT03984968	No			Include	Phase 2		Active. Not recruiting	Interventional	No	No		Unicenter study	Autologous			0	0		5	Biological: CAR-T infusion	Single target	CD19			0	0	0		0	1	Co-infusion	CD19+ cells		Acute Lymphoblastic Leukemia, Adult B-Cell	0			0	1	0	0	0	0	0	0	0
42	LMP1 CAR-T for Patients With LMP1 Positive Infectious Diseases and Hematological Malignancies	NCT04657965	https://ClinicalTrials.gov/show/NCT04657965	No			Exclude	Early Phase 1	2020-10-22	Not yet recruiting	Interventional	No	No		Unicenter study				0	0			Drug: LMP1 CAR T-cells	Single target	LMP1			0	0	0		0	0				Infectious Diseases|Hematological Malignancies				0	0	0	0	0	0	0	0	0
43	CD19 and CD22 Dual-targeted CAR-T Cells for Relapsed or Refractory B-NHL	NCT04303247	https://ClinicalTrials.gov/show/NCT04303247	No			Include	Early Phase 1	2020-03-05	Not yet recruiting	Interventional	No	No		Unicenter study				0	0		0.3	Biological: CD19 and CD22 targeted CAR-T cells	Dual target	CD19	CD22		1	1	0		0	0				B-cell Lymphoma Refractory|B-cell Lymphoma Recurrent	0			0	0	0	0	0	0	1	0	0
44	Sequential Radiotherapy With CAR-T Cells in the Treatment of Relapsed and Refractory Hematological Malignancies With Extramedullary Lesions	NCT04790747	https://ClinicalTrials.gov/show/NCT04790747	No			Include	Phase 1 | Phase 2	2021-03-08	Recruiting	Interventional	No	No		Unicenter study				0	0			Drug: CAR-T cells	Single target	CD19			0	0	0		0	1	Radiotherapy	sequential-radiotherapy+CAR-T		Hematological Malignancies	0			0	0	1	0	0	0	0	0	0
45	Clinical Study of CAIX-targeted CAR-T Cells in the Treatment of Advanced Renal Cell Carcinoma	NCT04969354	https://ClinicalTrials.gov/show/NCT04969354	Yes	Kidney cancer in 2016: RCC - advances in targeted therapeutics and genomics	10.1038/nrurol.2016.260	Include	Phase 1 | Phase 2	2021-07-04	Recruiting	Interventional	No	No		Unicenter study				0	0		0.1	Biological: CAR-T cell immunotherapy	Single target	CAIX			1	1	0		0	0				Immunotherapy	0			0	0	0	0	0	0	0	0	0
46	CAR-T Cell Immunotherapy for EphA2 Positive Malignant Glioma Patients	NCT02575261	https://ClinicalTrials.gov/show/NCT02575261	No			Include	Phase 1 | Phase 2	2015-09-29	Withdraw	Interventional	No	No		Unicenter study				0	0			Biological: CAR-T cell immunotherapy	Single target	EphA2			0	0	0		0	0				EphA2 Positive Malignant Glioma|CAR-T Cell Immunotherapy	0			0	0	0	0	0	0	0	0	0
47	Quality Of Life and Drug Use in Patients With CAR-T Cells	NCT04914091	https://ClinicalTrials.gov/show/NCT04914091	No			Exclude		2021-05-31	Recruiting	Observational	No	No		Unicenter study				0	0			Other: Semi-structured interviews and self-administered questionnaires					0	0	0		0	0				Patients With Diffuse Large B-cell Lymphoma Treated With CART-cells	0			1	0	0	0	0	0	0	0	0
48	A Study of Humanized CD19 CAR-T Cells Therapy for Patients With Relapsed and/or Refractory B-cell ALL and B-cell NHL	NCT04532268	https://ClinicalTrials.gov/show/NCT04532268	No			Include	Early Phase 1	2020-08-31	Recruiting	Interventional	No	No		Unicenter study				0	0			Drug: Humanized CD19 CAR-T cells	Single target	CD19			0	0	0		0	0				Acute Lymphoblastic Leukemia|Non-hodgkin Lymphoma,B Cell	0			0	1	0	0	0	0	0	0	0
49	Intraperitoneal Infusion of EPCAM CAR-T Cell in Advanced Gastric Cancer With Peritoneal Metastasis (WCH-GC-CART)	NCT03563326	https://ClinicalTrials.gov/show/NCT03563326	No			Include	Phase 1	2019-08-30	Recruiting	Interventional	No	No		Unicenter study	Autologous			0	0			Biological: CAR-T cells targeting EPCAM|Biological: Chemotherapy	Single target	EPCAM			0	0	0		0	0				Neoplasm, Stomach|Metastases, Neoplasm|Neoplasm Seeding	0			0	0	0	0	0	0	0	0	0
50	CAR-T Cell Immunotherapy for HCC Targeting GPC3	NCT02723942	https://ClinicalTrials.gov/show/NCT02723942	No			Include	Phase 1 | Phase 2	2016-03-31	Withdraw	Interventional	No	No		Unicenter study	Autologous			0	0			Biological: CAR-T cell immunotherapy	Single target	GPC3			0	0	0		0	0				GPC3 Positive Hepatocellular Carcinoma|CAR-T Cell Immunotherapy	0			0	0	0	0	0	0	0	0	0
51	A Clinical Study of CAR-T Cells Treatment for Children With CD19+/CD22+ R/R ALL and Lymphoma	NCT04204161	https://ClinicalTrials.gov/show/NCT04204161	No			Include	Phase 1	2019-12-18	Recruiting	Interventional	No	No		Unicenter study	Autologous		Second generation	0	1		0.1	Biological: CAR-T19/CAR-T22	Dual target	CD19	CD22		1	1	0		0	0				Relapsed B-cell Acute Lymphoblastic Leukemia, Childhood|Refractory B-cell Acute Lymphoblastic Leukemia, Childhood|Relapsed/Refractory B-cell Lymphoma, Childhood	0			0	1	0	0	0	0	1	0	0
52	Clinical Study on the Efficacy and Safety of c-Met/PD-L1 CAR-T Cell Injection in the Treatment of HCC	NCT03672305	https://ClinicalTrials.gov/show/NCT03672305	Yes	Bispecific c-Met/PD-L1 CAR-T Cells Have Enhanced Therapeutic Effects on Hepatocellular Carcinoma	10.3389/fonc.2021.546586	Include	Early Phase 1	2019-09-14	unknown status	Interventional	No	No		Unicenter study	Autologous		Second generation	0	1		2	Biological: c-Met/PD-L1 CAR-T cell injection	Dual target	c-Met	PD-L1		0	0	1		0	0				Primary Hepatocellular Carcinoma	0			0	0	0	0	0	0	0	0	0
53	CAR-T CD19/CD20 for Patients With Advanced CD19/CD20+ B Cell Line Recurrent or Refractory Hematological Malignancies	NCT04700319	https://ClinicalTrials.gov/show/NCT04700319	No			Include	Early Phase 1	2021-01-07	Recruiting	Interventional	No	No		Unicenter study	Autologous			0	0		0.2	Drug: CD19/CD20 CAR-T cell infusion	Dual target	CD19	CD20		0	0	0		0	0				CAR	0			0	1	1	0	0	0	0	0	0
54	Clinical Follow-up Study of CD19 CAR-T Expressing IL7 and CCL19 for Relapsed or Refractory B Cell Lymphoma	NCT04833504	https://ClinicalTrials.gov/show/NCT04833504	Yes	IL-7 and CCL19 expression in CAR-T cells improves immune cell infiltration and CAR-T cell survival in the tumor	10.1038/nbt.4086	Exclude	Phase 2	2018-07-01	Completed	Observational	No	Yes		Unicenter study	Autologous		Third generation	1	1			Biological: CD19 CAR-T Expressing IL7 and CCL19	Single target	CD19			0	0	0		0	1	Cytokine	IL17 + IL19		Diffuse Large B-cell Lymphoma|Mantle Cell Lymphoma|Transformed Follicular Lymphoma|Primary Mediastinal Large B-cell Lymphoma	0			1	0	0	1	1	1	0	0	0
55	A Study of CAR-T Cells Therapy for Patients With Relapsed and/or Refractory Central Nervous System Hematological Malignancies	NCT04532203	https://ClinicalTrials.gov/show/NCT04532203	No			Include	Early Phase 1	2020-11-01	Recruiting	Interventional	No	No		Unicenter study				0	0			Drug: CAR-T cells|Procedure: Ommaya Reservoir	Single target	CD19			0	0	0		0	0				Acute Lymphoblastic Leukemia|Non-Hodgkin's Lymphoma	0			0	1	1	0	0	0	0	0	0
56	GPC3-CAR-T Cells for the Hepatocellular Carcinoma	NCT04506983	https://ClinicalTrials.gov/show/NCT04506983	No			Include	Phase 1	2021-09-10	Not yet recruiting	Interventional	No	No		Unicenter study				0	0		1	Biological: GPC3-CAR-T cells	Single target	GPC3			0	0	0		0	0				Hepatocellular Carcinoma	0			0	0	0	0	0	0	0	0	0
57	A Study of Murine CD19 CAR-T Therapy for Patients With Relapsed or Refractory CD19+ B-cell Hematological Malignancies	NCT04532281	https://ClinicalTrials.gov/show/NCT04532281	No			Include	Early Phase 1	2021-11-01	Recruiting	Interventional	No	No		Unicenter study				0	0			Drug: Murine CD19 CAR-T cells	Single target	CD19			0	0	0		0	0				Acute Lymphoblastic Leukemia|Non-Hodgkin Lymphoma of Soft Tissue	0			0	1	1	0	0	0	0	0	0
58	Sequential CD19 and CD22 CAR-T Therapy for Newly Diagnosed Ph+ B-ALL	NCT04788472	https://ClinicalTrials.gov/show/NCT04788472	No			Include	Phase 1 | Phase 2	2021-03-05	Recruiting	Interventional	No	No		Unicenter study				0	0			Drug: CAR-T cells targeting CD19 and CD22	Dual target	CD19	CD22		0	0	0		0	0				B-Cell Acute Lymphoblastic Leukemia, Adult	0			0	1	0	0	0	0	0	0	0
59	IL3 CAR-T Cell Therapy for Patients With CD123 Positive Relapsed and/or Refractory Acute Myeloid Leukemia	NCT04599543	https://ClinicalTrials.gov/show/NCT04599543	No			Include	Early Phase 1	2020-11-15	Not yet recruiting	Interventional	No	No		Unicenter study				0	0			Drug: IL3 CAR T-cells	Single target	CD123			0	0	0		0	0				Acute Myeloid Leukemia	0			0	0	0	0	0	0	0	0	0
60	Immunological Profile for Patients Treated With CAR-T Cells	NCT05054231	https://ClinicalTrials.gov/show/NCT05054231	No			Exclude			Not yet recruiting	Interventional								0	0			Other: Blood sample collection					0	0	0		0	0				Hematologic Neoplasms	0			0	0	0	0	0	0	0	0	0
61	Safety and Efficacy of CEA-Targeted CAR-T Therapy for Relapsed/Refractory CEA+ Cancer	NCT04348643	https://ClinicalTrials.gov/show/NCT04348643	No			Include	Phase 1 | Phase 2	2020-02-20	Recruiting	Interventional	No	No		Unicenter study				0	0			Biological: CEA CAR-T cells	Single target	CEA			0	0	0		0	0				Solid Tumor|Lung Cancer|Colorectal Cancer|Liver Cancer|Pancreatic Cancer|Gastric Cancer|Breast Cancer	0			0	0	0	0	0	0	0	0	0
62	Sequential CD19 and CD22 CAR-T Therapy for Newly Diagnosed Ph- B-ALL	NCT04740203	https://ClinicalTrials.gov/show/NCT04740203	No			Include	Phase 1 | Phase 2	2021-01-31	Recruiting	Interventional	No	No		Unicenter study				0	0			Drug: CAR-T cells targeting CD19 and CD22	Dual target	CD19	CD22		0	0	0		0	0				B-Cell Acute Lymphoblastic Leukemia, Adult	0			0	0	0	0	0	0	1	0	0
63	NKG2D CAR-T Cell Therapy for Patients With Relapsed and/or Refractory Acute Myeloid Leukemia	NCT04658004	https://ClinicalTrials.gov/show/NCT04658004	No			Include	Early Phase 1	2021-01-15	Not yet recruiting	Interventional	No	No		Unicenter study				0	0			Drug: NKG2D CAR T-cells	Single target	NKG2D			0	0	0		0	0				Acute Myeloid Leukemia	0			0	0	0	0	0	0	0	0	0
64	Safety and Activity Study of Her2-Targeted Dual Switch CAR-T Cells (BPX-603) in Subjects With Her2-Positive Solid Tumors	NCT04650451	https://ClinicalTrials.gov/show/NCT04650451	No			Include	Phase 1 | Phase 2	2020-12-07	Recruiting	Interventional	No	No		Multicenter study	Autologous			0	0		0.4	Biological: chimeric antigen receptor (CAR) T cell therapy	Single target	Her2			0	0	0		0	1	Inhibitory small molecule	Temsirolimus + Rimiducid		HER-2 Gene Amplification|Her2-positive Gastric Cancer|Her2-positive Breast Cancer|HER-2 Protein Overexpression|Solid Tumor, Adult	0			0	0	0	0	0	0	0	0	0
65	CAR-T Cells for Relapsed or Refractory Haematopoietic and Lymphoid Malignancies	NCT03312205	https://ClinicalTrials.gov/show/NCT03312205	No			Include	Phase 1 | Phase 2	2017-08-29	Recruiting	Interventional	No	No		Unicenter study	Autologous			0	0			Biological: Autologous CAR-T cells	Single target	CD19			0	0	1		0	0				Leukemia|Lymphoma|Multiple Myeloma of Bone (Diagnosis)	0			0	0	0	0	0	0	0	0	0
66	Autologous CAR-T/TCR-T Cell Immunotherapy for Malignancies	NCT03638206	https://ClinicalTrials.gov/show/NCT03638206	No			Include	Phase 1 | Phase 2	2018-03-01	Recruiting	Interventional	No	No		Unicenter study	Autologous			0	0			Biological: CAR-T cell immunotherapy	Multiple	BCMA			1	1	0		0	0				B-cell Acute Lymphoblastic Leukemia|Lymphoma|Myeloid Leukemia|Multiple Myeloma|Hepatoma|Gastric Cancer|Pancreatic Cancer|MSLNthelioma|Colorectal Cancer|Esophagus Cancer|Lung Cancer|Glioma|Melanoma|Synovial Sarcoma|Ovarian Cancer|Renal Carcinoma	0			0	1	0	0	0	0	1	0	0
66	Autologous CAR-T/TCR-T Cell Immunotherapy for Malignancies	NCT03638206	https://ClinicalTrials.gov/show/NCT03638206	No			Include	Phase 1 | Phase 2	2018-03-01	Recruiting	Interventional	No	No		Unicenter study	Autologous			0	0			Biological: CAR-T cell immunotherapy	Multiple	c-Met			1	1	0		0	0				B-cell Acute Lymphoblastic Leukemia|Lymphoma|Myeloid Leukemia|Multiple Myeloma|Hepatoma|Gastric Cancer|Pancreatic Cancer|MSLNthelioma|Colorectal Cancer|Esophagus Cancer|Lung Cancer|Glioma|Melanoma|Synovial Sarcoma|Ovarian Cancer|Renal Carcinoma	0			0	1	0	0	0	0	1	0	0
66	Autologous CAR-T/TCR-T Cell Immunotherapy for Malignancies	NCT03638206	https://ClinicalTrials.gov/show/NCT03638206	No			Include	Phase 1 | Phase 2	2018-03-01	Recruiting	Interventional	No	No		Unicenter study	Autologous			0	0			Biological: CAR-T cell immunotherapy	Multiple	CD19			1	1	0		0	0				B-cell Acute Lymphoblastic Leukemia|Lymphoma|Myeloid Leukemia|Multiple Myeloma|Hepatoma|Gastric Cancer|Pancreatic Cancer|MSLNthelioma|Colorectal Cancer|Esophagus Cancer|Lung Cancer|Glioma|Melanoma|Synovial Sarcoma|Ovarian Cancer|Renal Carcinoma	0			0	1	0	0	0	0	1	0	0
66	Autologous CAR-T/TCR-T Cell Immunotherapy for Malignancies	NCT03638206	https://ClinicalTrials.gov/show/NCT03638206	No			Include	Phase 1 | Phase 2	2018-03-01	Recruiting	Interventional	No	No		Unicenter study	Autologous			0	0			Biological: CAR-T cell immunotherapy	Single target	CD22			1	1	0		0	0				B-cell Acute Lymphoblastic Leukemia|Lymphoma|Myeloid Leukemia|Multiple Myeloma|Hepatoma|Gastric Cancer|Pancreatic Cancer|MSLNthelioma|Colorectal Cancer|Esophagus Cancer|Lung Cancer|Glioma|Melanoma|Synovial Sarcoma|Ovarian Cancer|Renal Carcinoma	0			0	1	0	0	0	0	1	0	0
66	Autologous CAR-T/TCR-T Cell Immunotherapy for Malignancies	NCT03638206	https://ClinicalTrials.gov/show/NCT03638206	No			Include	Phase 1 | Phase 2	2018-03-01	Recruiting	Interventional	No	No		Unicenter study	Autologous			0	0			Biological: CAR-T cell immunotherapy	Single target	CD33			1	1	0		0	0				B-cell Acute Lymphoblastic Leukemia|Lymphoma|Myeloid Leukemia|Multiple Myeloma|Hepatoma|Gastric Cancer|Pancreatic Cancer|MSLNthelioma|Colorectal Cancer|Esophagus Cancer|Lung Cancer|Glioma|Melanoma|Synovial Sarcoma|Ovarian Cancer|Renal Carcinoma	0			0	1	0	0	0	0	1	0	0
66	Autologous CAR-T/TCR-T Cell Immunotherapy for Malignancies	NCT03638206	https://ClinicalTrials.gov/show/NCT03638206	No			Include	Phase 1 | Phase 2	2018-03-01	Recruiting	Interventional	No	No		Unicenter study	Autologous			0	0			Biological: CAR-T cell immunotherapy	Single target	CD38			1	1	0		0	0				B-cell Acute Lymphoblastic Leukemia|Lymphoma|Myeloid Leukemia|Multiple Myeloma|Hepatoma|Gastric Cancer|Pancreatic Cancer|MSLNthelioma|Colorectal Cancer|Esophagus Cancer|Lung Cancer|Glioma|Melanoma|Synovial Sarcoma|Ovarian Cancer|Renal Carcinoma	0			0	1	0	0	0	0	1	0	0
66	Autologous CAR-T/TCR-T Cell Immunotherapy for Malignancies	NCT03638206	https://ClinicalTrials.gov/show/NCT03638206	No			Include	Phase 1 | Phase 2	2018-03-01	Recruiting	Interventional	No	No		Unicenter study	Autologous			0	0			Biological: CAR-T cell immunotherapy	Single target	DR5			1	1	0		0	0				B-cell Acute Lymphoblastic Leukemia|Lymphoma|Myeloid Leukemia|Multiple Myeloma|Hepatoma|Gastric Cancer|Pancreatic Cancer|MSLNthelioma|Colorectal Cancer|Esophagus Cancer|Lung Cancer|Glioma|Melanoma|Synovial Sarcoma|Ovarian Cancer|Renal Carcinoma	0			0	1	0	0	0	0	1	0	0
66	Autologous CAR-T/TCR-T Cell Immunotherapy for Malignancies	NCT03638206	https://ClinicalTrials.gov/show/NCT03638206	No			Include	Phase 1 | Phase 2	2018-03-01	Recruiting	Interventional	No	No		Unicenter study	Autologous			0	0			Biological: CAR-T cell immunotherapy	Single target	EGFR			1	1	0		0	0				B-cell Acute Lymphoblastic Leukemia|Lymphoma|Myeloid Leukemia|Multiple Myeloma|Hepatoma|Gastric Cancer|Pancreatic Cancer|MSLNthelioma|Colorectal Cancer|Esophagus Cancer|Lung Cancer|Glioma|Melanoma|Synovial Sarcoma|Ovarian Cancer|Renal Carcinoma	0			0	1	0	0	0	0	1	0	0
66	Autologous CAR-T/TCR-T Cell Immunotherapy for Malignancies	NCT03638206	https://ClinicalTrials.gov/show/NCT03638206	No			Include	Phase 1 | Phase 2	2018-03-01	Recruiting	Interventional	No	No		Unicenter study	Autologous			0	0			Biological: CAR-T cell immunotherapy	Single target	MSLN			1	1	0		0	0				B-cell Acute Lymphoblastic Leukemia|Lymphoma|Myeloid Leukemia|Multiple Myeloma|Hepatoma|Gastric Cancer|Pancreatic Cancer|MSLNthelioma|Colorectal Cancer|Esophagus Cancer|Lung Cancer|Glioma|Melanoma|Synovial Sarcoma|Ovarian Cancer|Renal Carcinoma	0			0	1	0	0	0	0	1	0	0
66	Autologous CAR-T/TCR-T Cell Immunotherapy for Malignancies	NCT03638206	https://ClinicalTrials.gov/show/NCT03638206	No			Include	Phase 1 | Phase 2	2018-03-01	Recruiting	Interventional	No	No		Unicenter study	Autologous			0	0			Biological: CAR-T cell immunotherapy	Single target	NY-ESO-1			1	1	0		0	0				B-cell Acute Lymphoblastic Leukemia|Lymphoma|Myeloid Leukemia|Multiple Myeloma|Hepatoma|Gastric Cancer|Pancreatic Cancer|MSLNthelioma|Colorectal Cancer|Esophagus Cancer|Lung Cancer|Glioma|Melanoma|Synovial Sarcoma|Ovarian Cancer|Renal Carcinoma	0			0	1	0	0	0	0	1	0	0
67	CAR-T CD19 for Acute Myelogenous Leukemia With t 8:21 and CD19 Expression	NCT04257175	https://ClinicalTrials.gov/show/NCT04257175	No			Include	Phase 2 | Phase 3	2020-02-18	Recruiting	Interventional	No	No		Unicenter study	Autologous			0	0		0.5	Biological: CAR-T CD19	Single target	CD19			1	1	0		0	0				Acute Myeloid Leukemia	0			0	0	0	0	0	0	0	0	0
68	GPC3-CAR-T Cells for Immunotherapy of Cancer With GPC3 Expression	NCT03198546	https://ClinicalTrials.gov/show/NCT03198546	Yes	Anti-GPC3-CAR T Cells Suppress the Growth of Tumor Cells in Patient-Derived Xenografts of Hepatocellular Carcinoma, IL-7 and CCL19-secreting CAR-T cell therapy for tumors with positive glypican-3 or MSLNthelin	doi: 10.3389/fimmu.2016.00690, doi: 10.1186/s13045-021-01128-9.	Include	Phase 1	2017-07-01	Recruiting	Interventional	Yes	No		Unicenter study	Autologous	CD4	Third generation	0	0			Biological: GPC3 and/or TGFβ targeting CAR-T cells	Dual target	GPC3	TGFβ		0	0	0		0	1		IL7/CCL19 and/or PD1/CTLA4/Tigit		Hepatocellular Carcinoma|Immunotherapy|CAR|GPC3 Gene Inactivation|T Cell|Squamous Cell Lung Cancer	0			0	0	0	0	0	0	0	0	0
69	A Feasibility and Safety Study of CD38 CAR-T Cell Immunotherapy for Relapsed B-cell Acute Lymphoblastic Leukemia After CD19 CAR-T Adoptive Cellular Immunotherapy	NCT03754764	https://ClinicalTrials.gov/show/NCT03754764	No			Include	Phase 1 | Phase 2	2018-11-23	Recruiting	Interventional	No	No		Unicenter study				0	0		1	Biological: Specificity CD38 CAR-T Cells	Single target	CD38			0	0	0		0	0				Relapsed B-cell Acute Lymphoblastic Leukemia After CD19 CAR-T ACI	0			0	1	0	0	0	0	1	0	0
70	Humanized CAR-T Cells of Anti-BCAM and Anti-CD19 Against Relapsed and Refractory Multiple Myeloma	NCT04194931	https://ClinicalTrials.gov/show/NCT04194931	No			Include	Phase 1	2019-12-09	Recruiting	Interventional	No	No		Unicenter study	Autologous			0	0		1	Biological: Autologous BCMA CAR-T cells and CD19 CAR-T cells	Dual target	BCMA	CD19		0	0	0		0	0				Relapsed or Refractory Multiple Myeloma	0			0	0	0	0	0	0	0	0	0
71	GPC3-targeted CAR-T Cell for Treating GPC3 Positive Advanced HCC	NCT04121273	https://ClinicalTrials.gov/show/NCT04121273	No			Include	Phase 1	2019-10-08	Recruiting	Interventional	No	No		Unicenter study				0	0		0.2	Biological: CAR-T cell immunotherapy	Single target	GPC3			0	0	0		0	0				Hepatocellular Carcinoma	0			0	0	0	0	0	0	0	0	0
72	Novel Autologou CAR-T Therapy for Relapsed/Refractory B Cell Lymphoma	NCT03258047	https://ClinicalTrials.gov/show/NCT03258047	No			Include	Phase 2	2017-08-20	unknown status	Interventional	No	No		Unicenter study	Autologous			0	0			Combination Product: CAR-T					0	0	0		0	0				B Cell Lymphoma	0			0	0	0	0	0	0	1	0	0
73	The Effect of Chimeric Antigen Receptor (CAR)-T Cell Therapy on the Reconstitution of HIV-specific Immune Function	NCT03240328	https://ClinicalTrials.gov/show/NCT03240328	Yes	Chimeric Antigen Receptor T Cells Guided by the Single-Chain Fv of a Broadly Neutralizing Antibody Specifically and Effectively Eradicate Virus Reactivated from Latency in CD4+ T Lymphocytes, Broadly neutralizing antibody-derived CAR-T cells reduce viral reservoir in HIV-1-infected individuals.		Exclude	Phase 1	2017-10-04	Recruiting	Interventional	Yes	No		Unicenter study				0	0			Biological: CAR-T cells	Single target	gp-120			0	0	0	cART	0	0				HIV/AIDS	0			0	0	0	0	0	0	0	0	0
74	Anti-CD19 Allo-CAR-T Cells for Relapsed B Cell Malignancies After HSCT	NCT04516551	https://ClinicalTrials.gov/show/NCT04516551	No			Include	Phase 1	2020-11-10	Recruiting	Interventional	No	No		Unicenter study	Allogeneic			0	0		1	Biological: anti-CD19 allo-CAR-T cells	Single target	CD19			1	1	1	bendamustine	0	0				Relapsed Adult ALL|B Cell Leukemia	0			0	1	0	0	0	0	0	0	0
75	Humanized CAR-T Therapy for Treatment of B Cell Malignancy	NCT02782351	https://ClinicalTrials.gov/show/NCT02782351	Yes	Chimeric antigen receptors for the adoptive T cell therapy of hematologic malignancies.	doi: 10.1038/nrd4597.	Include	Phase 1 | Phase 2	2016-05-01	unknown status	Interventional	Yes	No		Multicenter study	Autologous		Second generation	0	0			Biological: CAR-T	Single target	CD19			0	0	0		0	0				Leukemia, Lymphocytic, Chronic, B-Cell	0			1	1	0	0	0	1	1	0	0
76	Anti-CD19 FasT CAR-T Cell Therapy for B Cell NHL	NCT04638270	https://ClinicalTrials.gov/show/NCT04638270	No			Include	Early Phase 1	2020-11-21	Not yet recruiting	Interventional	No	No		Multicenter study				0	0		3	Biological: anti-CD19 FasT CAR-T cells	Single target	CD19			1	1	0		0	0				Lymphoma, Non-Hodgkin	0			0	0	1	0	0	0	1	0	0
77	CD19-CAR-T in B-cell Malignancies Patients	NCT03952923	https://ClinicalTrials.gov/show/NCT03952923	No			Include	Phase 1	2019-08-01	Recruiting	Interventional	No	No		Unicenter study				0	0			Biological: CD19-CAR-T cells	Single target	CD19			1	1	0		0	0				B-cell Malignancy	0			1	0		0	0	1	1	0	0
78	CAR-T Intraperitoneal Infusions for CEA-Expressing Adenocarcinoma Peritoneal Metastases or Malignant Ascites (IPC)	NCT03682744	https://ClinicalTrials.gov/show/NCT03682744	No			Include	Phase 1	2018-09-13	Active. Not recruiting	Interventional	No	No		Multicenter study	Autologous			0	0			Biological: anti-CEA CAR-T cells	Single target	CEA			0	0	0		0	0				Peritoneal Carcinomatosis|Peritoneal Metastases|Colorectal Cancer|Gastric Cancer|Breast Cancer|Pancreas Cancer|Carcinoembryonic Antigen	0			0	0	0	0	0	0	0	0	0
79	CD19 CAR-T Cells for Patients With Relapse and Refractory CD19+ B-ALL.	NCT03671460	https://ClinicalTrials.gov/show/NCT03671460	No			Include	Phase 1	2018-09-07	unknown status	Interventional	No	No		Unicenter study	Autologous			0	1			Biological: CD19 CAR-T cells	Single target	CD19			0	0	0		0	0				B-cell Acute Lymphoblastic Leukemia	0			0	1	0	0	0	0	0	0	0
80	CAR-T Cells Combined With Dasatinib for Patients With Relapsed and/or Refractory B-cell Hematological Malignancies	NCT04603872	https://ClinicalTrials.gov/show/NCT04603872	No			Include	Early Phase 1	2020-11-01	Recruiting	Interventional	No	No		Unicenter study				0	0			Drug: CD19/BCMA Targeted CAR T-cells and dasatinib|Drug: CD19/BCMA Targeted CAR T-cells	Dual target	BCMA	CD19		0	0	0		0	1	Inhibitory small molecule	Dasatinib		Multiple Myeloma in Relapse|Multiple Myeloma, Refractory|Acute Lymphoblastic Leukemia, in Relapse|Acute Lymphocytic Leukaemia Refractory|Non-Hodgkin's Lymphoma, Relapsed|Non-Hodgkin's Lymphoma Refractory	0			0	0	1	0	0	0	0	0	0
81	Clinical Trial of CAR-T in the Treatment of Relapsed and Refractory Hematopoietic and Lymphoid Tissue Tumors in Children	NCT04610125	https://ClinicalTrials.gov/show/NCT04610125	No			Include	Phase 1	2020-06-23	Recruiting	Interventional	No	No		Unicenter study	Autologous		Second generation	0	0			Biological: Auto CAR-T|Drug: Cyclophosphamide,Fludarabine|Procedure: Leukapheresis					1	1	0		0					Leukemia|Lymphoma	0			0	1	1	0	0	0	0	0	0
82	Interleukin-7 and Chemokine (C-C Motif) Ligand 19-expressing CD19-CAR-T for Refractory/Relapsed B Cell Lymphoma.	NCT03929107	https://ClinicalTrials.gov/show/NCT03929107	No			Include	Phase 2	2019-03-18	Recruiting	Interventional	No	No		Unicenter study	Autologous		Fourth generation	0	0			Biological: Interleukin-7 and Chemokine (C-C Motif) Ligand 19-expressing CD19-CAR-T cells	Single target	CD19			0	0	0		0	0				B Cell Lymphoma	0			0	0	0	0	0	0	1	0	0
83	BCMA-CAR-T in Relapsed/Refractory Multiple Myeloma	NCT03664661	https://ClinicalTrials.gov/show/NCT03664661	No			Include	Phase 1	2018-04-11	unknown status	Interventional	No	No		Unicenter study	Autologous		Second generation	0	1		1.5	Drug: BCMA nanobody CAR-T cells	Single target	BCMA			1	1	0		0					Relapsed/Refractory Myeloma	0			0	0	0	0	0	0	0	0	0
84	CAR-T Therapy in Relapsed or Refractory Haematopoietic and Lymphoid Malignancies	NCT03121625	https://ClinicalTrials.gov/show/NCT03121625	No			Include	Phase 1	2016-12-26	Recruiting	Interventional	No	No		Unicenter study	Autologous			0	0			Biological: Autologous CAR-T					0	0	1		0					Leukemia|Lymphoma	0			0	1	1	0	0	0	0	0	0
85	Anti-BCMA CAR-T Cell Therapy for the R/R Multiple Myeloma	NCT04637269	https://ClinicalTrials.gov/show/NCT04637269	No			Include	Early Phase 1	2020-11-17	Recruiting	Interventional	No	No		Unicenter study				0	0		50	Biological: anti-BCMA CAR-T	Single target	BCMA			1	1	0		0	0				Multiple Myeloma	0			0	0	0	0	0	0	0	0	0
86	A Clinical Research of CAR T Cells Targeting EPCAM Positive Cancer	NCT03013712	https://ClinicalTrials.gov/show/NCT03013712	No			Include	Phase 1 | Phase 2	2021-01-01	unknown status	Interventional	No	No		Unicenter study	Autologous			1	0		1	Biological: CAR-T cell immunotherapy	Single target	EPCAM			0	0	0		0	0				Colon Cancer|Esophageal Carcinoma|Pancreatic Cancer|Prostate Cancer|Gastric Cancer|Hepatic Carcinoma	0			0	0	0	0	0	0	0	0	0
87	CD19 CAR-T Expressing IL7 and CCL19 Combined With PD1 mAb for Relapsed or Refractory Diffuse Large B Cell Lymphoma	NCT04381741	https://ClinicalTrials.gov/show/NCT04381741	Yes	Chimeric antigen receptor (CAR) T-cell therapy for people with relapsed or refractory diffuse large B-cell lymphoma	doi: 10.1002/14651858.CD013365.	Include	Phase 1	2020-06-18	Recruiting	Interventional	No	No		Unicenter study			Fourth generation	0	0		1	Biological: CD19-7×19 CAR-T plus PD1 monoclonal antibody	Single target	CD19			0	0	0		0	1	ICB	Tislelizumab		Diffuse Large B-cell Lymphoma	0			1	0	0	0	0	0	0	0	0
88	Pilot Study of B7-H3 CAR-T in Treating Patients With Recurrent and Refractory Glioblastoma	NCT04385173	https://ClinicalTrials.gov/show/NCT04385173	No			Include	Phase 1	2020-06-01	Recruiting	Interventional	No	No		Unicenter study	Autologous			0	0			Drug: B7-H3 CAR-T|Drug: Temozolomide	Single target	B7-H3			0	0	0		0	1	Chemotherapy	Temozolomide		Recurrent Glioblastoma|Refractory Glioblastoma	0			0	0	0	0	0	0	0	0	0
89	CD19/CD20 Dual-CAR-T in B-cell Lymphoma Patients	NCT04260932	https://ClinicalTrials.gov/show/NCT04260932	No			Include	Phase 1	2020-02-07	Recruiting	Interventional	No	No		Unicenter study				0	0		1	Biological: CD19/CD20 Dual-CAR-T cells	Dual target	CD19	CD20		1	1	0		0	0				B-cell Lymphoma	0			0	0	0	0	0	0	1	0	0
90	CD19/CD20 Dual-CAR-T in B-cell Leukemia Patients	NCT04260945	https://ClinicalTrials.gov/show/NCT04260945	No			Include	Phase 1	2020-02-10	Recruiting	Interventional	No	No		Unicenter study				0	0		0.6	Biological: CD19/CD20 Dual-CAR-T cells	Dual target	CD19	CD20		1	1	0		0	0				B-cell Leukemia	0			0	0	1	0	0	0	0	0	0
91	CD19-CAR-T2 Cells for CD19 Positive Acute Lymphoblastic Leukemia	NCT04605666	https://ClinicalTrials.gov/show/NCT04605666	No			Include	Phase 2	2020-05-01	Recruiting	Interventional	No	No		Unicenter study				0	0			Biological: CD19-CAR-T2 Cells	Single target	CD19			0	0	0		0	0				Acute Lymphoblastic Leukemia, in Relapse|Acute Lymphoblastic Leukemia Not Having Achieved Remission|Acute Lymphoblastic Leukemia, Adult	0			0	1	0	0	0	0	0	0	0
92	Safety and Efficacy Evaluation of IM19 CAR-T Cells	NCT03142646	https://ClinicalTrials.gov/show/NCT03142646	No			Include	Phase 1 | Phase 2	2016-08-30	unknown status	Interventional	No	No		Multicenter study				0	0			Biological: IM19 CAR-T	Single target	CD19			1	1	0		0	0				Leukemia	0			0	1	0	0	0	0	0	0	0
93	Anti-TRBC1 CAR-T Cell Therapy in Patients With TRBC1 Positive T Cell Malignancies	NCT04828174	https://ClinicalTrials.gov/show/NCT04828174	No			Include	Phase 1	2021-03-31	Recruiting	Interventional	No	No		Unicenter study				0	0			Drug: anti-TRBC1 CAR-T cell therapy	Single target	TRBC1			0	0	0		0	0				Peripheral T Cell Lymphoma|Angioimmunoblastic T-cell Lymphoma|Anaplastic Lymphoma|Acute T Cell Leukemia|T-lymphoblastic Lymphoma	0			0	0	0	0	0	0	0	1	1
94	RPM CD19-mbIL15-CAR-T Cells in Patient With Advanced Lymphoid Malignancies	NCT04844086	https://ClinicalTrials.gov/show/NCT04844086	No			Include	Phase 1	2021-03-02	Recruiting	Interventional	No	No		Unicenter study	Autologous			0	0			Biological: RPM CD19-mbIL15-CAR-T cells	Single target	CD19			0	0	0		0					B-cell Acute Lymphoblastic Leukemia|Non-Hodgkin's Lymphoma, Relapsed|Non-Hodgkin's Lymphoma Refractory|Primary Mediastinal Large B Cell Lymphoma|Diffuse Large B Cell Lymphoma|Follicular Lymphoma|Mantle Cell Lymphoma|High-grade B-cell Lymphoma	0			0	0	0	0	0	0	0	0	0
95	Treatment of Hematological Malignancy With Novel CAR-T Cells.	NCT04191941	https://ClinicalTrials.gov/show/NCT04191941	No			Include	Phase 1	2019-09-01	Recruiting	Interventional	No	No		Unicenter study				0	0			Biological: Novel CAR-T					1	1	0		0	0				B-cell Non Hodgkin Lymphoma|B-cell Acute Lymphoblastic Leukemia|Multiple Myeloma	0			0	1	0	0	0	0	0	0	0
96	CD19/CD20 Dual-CAR-T in B-cell Non-Hodgkin's Lymphoma Patients.	NCT04697290	https://ClinicalTrials.gov/show/NCT04697290	No			Include	Phase 1	2021-03-10	Not yet recruiting	Interventional	No	No		Unicenter study				0	0			Biological: CD19/CD20 Dual-CAR-T cells	Dual target	CD19	CD20		1	1	0		0	0				B-cell Non-Hodgkin's Lymphoma	0			1	0	1	1	0	0	1	0	0
97	CD19/20 Bispecific Nanobody-derived CAR-T Cells in B Cell Lymphoma	NCT03881761	https://ClinicalTrials.gov/show/NCT03881761	No			Include	Phase 1	2019-02-01	Recruiting	Interventional	No	No		Multicenter study	Autologous			0	0		1	Biological: CD19/CD20 bispecific CAR-T cells	Dual target	CD19	CD20		1	1	0		0	0				B-Cell Lymphoma Stage I|Refractory|Relapsed	0			0	0	0	0	0	0	1	0	0
98	CTLA-4 and PD-1 Antibodies Expressing EGFR-CAR-T Cells for EGFR Positive Advanced Solid Tumor	NCT03182816	https://ClinicalTrials.gov/show/NCT03182816	Yes	Phase I clinical trial of EGFR-specific CAR-T cells generated by the piggyBac transposon system in advanced relapsed/refractory non-small cell lung cancer patients.	doi: 10.1007/s00432-021-03613-7.	Include	Phase 1 | Phase 2	2017-01-07	unknown status	Interventional	Yes			Unicenter study	Autologous			0	0		0.2	Biological: anti-CTLA-4/PD-1 expressing EGFR-CAR-T	Single target	EGFR			0	1	0		0	0				Advanced Solid Tumor	0		1	0	0	0	0	0	0	0	0	0
99	the Sequential Therapy of CD19-targeted and CD20-targeted CAR-T Cell Therapy for Diffuse Large B Cell Lymphoma(DLBCL)	NCT02737085	https://ClinicalTrials.gov/show/NCT02737085	Yes	Chimeric antigen receptor (CAR) T-cell therapy for people with relapsed or refractory diffuse large B-cell lymphoma.	doi: 10.1002/14651858.CD013365.	Include	Phase 1 | Phase 2	2016-03-01	unknown status	Interventional	No			Unicenter study	Autologous			0	0			Biological: Anti-CD19 CAR-T cells and Anti-CD20 CAR-T cells	Dual target	CD19	CD20		0	0	0		0	0				Lymphoma, Large B-Cell, Diffuse	0			1	0	0	0	0	0	0	0	0
100	A Study of Humanized BCMA-targeted CAR-T Cells Therapy for Refractory/Relapsed Multiple Myeloma	NCT04670055	https://ClinicalTrials.gov/show/NCT04670055	No			Include	Early Phase 1	2020-12-09	Not yet recruiting	Interventional	No	No		Unicenter study				0	0			Drug: BCMA Targeted CAR T-cells	Single target	BCMA			0	0	0		0	0				Relapse Multiple Myeloma|Refractory Multiple Myeloma	0			0	0	0	0	0	0	0	0	0
101	Targeting CD19 and CD22 CAR-T Cells Immunotherapy in Patients With Relapsed or Refractory B Cell Lymphoma	NCT04715217	https://ClinicalTrials.gov/show/NCT04715217	No			Include	Phase 1 | Phase 2	2021-01-07	Recruiting	Interventional	No	No		Unicenter study	Autologous			0	0		0.5	Biological: CD19-CD22 CAR-T cells	Dual target	CD19	CD22		1	1	0		0	0				Lymphoma, B-Cell	0			0	0	0	0	0	0	1	0	0
102	CAR-T Cell Immunotherapy for Advanced Lung Cancer	NCT03330834	https://ClinicalTrials.gov/show/NCT03330834	Yes	Cancer statistics, 1999	10.3322/canjclin.49.1.8	Include	Phase 1	2017-10-01	Terminated	Interventional	Yes	Yes		Unicenter study	Autologous		Second generation	1	0		1	Biological: CAR-T cells to treat advanced lung cancer	Single target	PD-L1			1	1	0		0	0				Advanced Lung Cancer	0			0	0	0	0	0	0	0	0	0
103	CD19 CAR-T Cell Therapy for Relapsed/Refractory B-cell Lymphoma and B-cell Acute Lymphoblastic Leukemia	NCT03854994	https://ClinicalTrials.gov/show/NCT03854994	No			Include	Phase 1	2019-02-20	Recruiting	Interventional	No	No		Unicenter study	Autologous		Second generation	0	1		1	Biological: Anti-CD19 CAR-T Cells Injection	Single target	CD19			0	0	0		0	0				B Cell Lymphoma|B-cell Acute Lymphoblastic Leukemia	0			0	1	0	0	0	0	1	0	0
104	CAR-T for R/R B-NHL	NCT03196830	https://ClinicalTrials.gov/show/NCT03196830	Yes	A Prospective Investigation of Bispecific CD19/22 CAR T Cell Therapy in Patients With Relapsed or Refractory B Cell Non-Hodgkin Lymphoma	10.3389/fonc.2021.664421	Include	Phase 2	2017-06-20	unknown status	Interventional	No	No		Unicenter study	Autologous			0	0			Biological: CAR-T	Multiple	CD19			0	0	0		0	0				Relapsed Non Hodgkin Lymphoma|Refractory Non-Hodgkin Lymphoma|CAR - T CD19/CD20/CD22/CD30	0			0	0	1	0	0	0	0	0	0
104	CAR-T for R/R B-NHL	NCT03196830	https://ClinicalTrials.gov/show/NCT03196830	Yes	A Prospective Investigation of Bispecific CD19/22 CAR T Cell Therapy in Patients With Relapsed or Refractory B Cell Non-Hodgkin Lymphoma	10.3389/fonc.2021.664421	Include	Phase 2	2017-06-20	unknown status	Interventional	No	No		Unicenter study	Autologous			0	0			Biological: CAR-T	Single target	CD20			0	0	0		0	0				Relapsed Non Hodgkin Lymphoma|Refractory Non-Hodgkin Lymphoma|CAR - T CD19/CD20/CD22/CD30	0			0	0	1	0	0	0	0	0	0
104	CAR-T for R/R B-NHL	NCT03196830	https://ClinicalTrials.gov/show/NCT03196830	Yes	A Prospective Investigation of Bispecific CD19/22 CAR T Cell Therapy in Patients With Relapsed or Refractory B Cell Non-Hodgkin Lymphoma	10.3389/fonc.2021.664421	Include	Phase 2	2017-06-20	unknown status	Interventional	No	No		Unicenter study	Autologous			0	0			Biological: CAR-T	Single target	CD22			0	0	0		0	0				Relapsed Non Hodgkin Lymphoma|Refractory Non-Hodgkin Lymphoma|CAR - T CD19/CD20/CD22/CD30	0			0	0	1	0	0	0	0	0	0
104	CAR-T for R/R B-NHL	NCT03196830	https://ClinicalTrials.gov/show/NCT03196830	Yes	A Prospective Investigation of Bispecific CD19/22 CAR T Cell Therapy in Patients With Relapsed or Refractory B Cell Non-Hodgkin Lymphoma	10.3389/fonc.2021.664421	Include	Phase 2	2017-06-20	unknown status	Interventional	No	No		Unicenter study	Autologous			0	0			Biological: CAR-T	Single target	CD30			0	0	0		0	0				Relapsed Non Hodgkin Lymphoma|Refractory Non-Hodgkin Lymphoma|CAR - T CD19/CD20/CD22/CD30	0			0	0	1	0	0	0	0	0	0
105	EPCAM CAR-T for Treatment of Nasopharyngeal Carcinoma and Breast Cancer	NCT02915445	https://ClinicalTrials.gov/show/NCT02915445	Yes	EPCAM is overexpressed in breast cancer and is a potential target for breast cancer gene therapy., Effective relief of malignant ascites in patients with advanced ovarian cancer by a trifunctional anti-EPCAM x anti-CD3 antibody: a phase I/II study., Ep-CAM expression in squamous cell carcinoma of the esophagus: a potential therapeutic target and prognostic marker., Overexpression of epithelial ce…	doi: 10.1002/lary.24839., doi: 10.1186/s12865-014-0064-x.	Include	Phase 1	2016-07-01	Recruiting	Interventional	No			Unicenter study	Autologous		Third generation	0	0			Biological: CAR-T cells recognizing EPCAM	Single target	EPCAM			1	1	0		0	0				Malignant Neoplasm of Nasopharynx TNM Staging Distant Metastasis (M)|Breast Cancer Recurrent				0	0	0	0	0	0	0	0	0
106	A Study of CS1-targeted CAR-T Cells Therapy for Relapsed Multiple Myeloma After BCMA CAR-T Cells Therapy	NCT04541368	https://ClinicalTrials.gov/show/NCT04541368	No			Include	Early Phase 1	2020-12-31	Not yet recruiting	Interventional	No	No		Unicenter study				0	0			Drug: CS1 Targeted CAR T-cells	Single target	CS1			0	0	0		0					Relapse Multiple Myeloma	0			0	0	0	0	0	0	0	0	0
107	Anti-CD19 CAR-T Cells for Relapsed or Refractory Acute Lymphoblastic Leukemia and Lymphomas	NCT04196205	https://ClinicalTrials.gov/show/NCT04196205	No			Include	Phase 1 | Phase 2	2019-12-01	Recruiting	Interventional	No			Unicenter study				0	0		1	Biological: Anti-CD19 CAR-T	Single target	CD19			0	0	0		0	0				Acute Lymphoblastic Leukemia ,Lymphomas	0			0	1	0	0	0	0	1	0	0
108	Modified CD19 CAR-T in Patients With Relapsed or Refractory CD19+ B-cell Malignancies	NCT04684472	https://ClinicalTrials.gov/show/NCT04684472	No			Include	Phase 1	2021-03-17	Active. Not recruiting	Interventional	No	No		Multicenter study				0	0			Biological: Modified anti-CD19 CAR T cells	Single target	CD19			0	0	0		0	0				Refractory B-Cell Non-Hodgkin Lymphoma|Refractory Leukemia	0			0	0	1	0	0	0	1	0	0
109	Pilot Study of NKG2D CAR-T in Treating Patients With Recurrent Glioblastoma	NCT04717999	https://ClinicalTrials.gov/show/NCT04717999	No			Include	Phase 1	2021-09-01	Not yet recruiting	Interventional	No	No						0	0			Biological: NKG2D CAR-T	Single target	NKG2D			0	0	0		0	0				Recurrent Glioblastoma	0			0	0	0	0	0	0	0	0	0
110	Humanized CD19 CAR-T Cells With CRS Suppression Technology for r/r CD19+ Acute Lymphoblastic Leukemia	NCT03275493	https://ClinicalTrials.gov/show/NCT03275493	Yes	Donor-derived anti-CD19 CAR T cells compared with donor lymphocyte infusion for recurrent B-ALL after allogeneic hematopoietic stem cell transplantation.	doi: 10.1038/s41409-020-01140-6.	Include	Phase 1 | Phase 2	2017-07-01	unknown status	Interventional	No			Unicenter study			Second generation	0	1			Biological: Humanized CD19 CAR-T cells|Biological: Humanized CD19 CAR-T cells with CRS suppression technology	Single target	CD19			0	0	0		0	0				Acute Lymphoblastic Leukemia|CD19 Positive|Relapse|Refractory	0			0	1	0	0	0	0	0	0	0
111	Anti-CD19 CAR-T Therapy Combine With HSCT to Treat MRD+ B-cell Malignancies	NCT03366324	https://ClinicalTrials.gov/show/NCT03366324	No			Include	Phase 1 | Phase 2	2016-05-01	unknown status	Interventional	No			Unicenter study			Second generation	0	0			Genetic: Second generation CAR-T cells|Procedure: Hematological stem cell transplantation	Single target	CD19			0	0	0		0	1	Bridging Therapy	Hematological stem cell transplantation		Acute Lymphoblastic Leukemia|B Cell Lymphoma	0			0	1	0	0	0	0	1	0	0
112	B Cell Maturation Antigen（BCMA）-Targeted CAR-T for Refractory/Relapsed Multiple Myeloma	NCT03931421	https://ClinicalTrials.gov/show/NCT03931421	No			Include	Phase 2	2019-07-31	Recruiting	Interventional	No	No			Autologous			0	0			Biological: CAR-T treatment	Single target	BCMA			0	0	0		0	0				Multiple Myeloma	0			0	0	0	0	0	0	0	0	0
113	CAR-T Treatment for Relapse / Refractory Type Safety and Effectiveness of Lymphoma	NCT03488160	https://ClinicalTrials.gov/show/NCT03488160	No			Include	Early Phase 1	2018-04-10	unknown status	Interventional	No			Unicenter study				0	0			Biological: CD19-targeted CAR-T cells	Single target	CD19			0	0	0		0	0				Lymphoma	0			0	0	0	0	0	0	1	0	0
114	Study Evaluating the Efficacy and Safety With CAR-T for Relapsed or Refractory Neuroblastoma in Children	NCT02919046	https://ClinicalTrials.gov/show/NCT02919046	Yes	An Optimized GD2-Targeting Retroviral Cassette for More Potent and Safer Cellular Therapy of Neuroblastoma and Other Cancers.	doi: 10.1371/journal.pone.0152196.	Include	Phase 1	2020-09-01	unknown status	Interventional	No			Multicenter study	Autologous			0	0			Biological: GD2-targeted CAR-T cells	Single target	GD2			0	0	0		0	0				Relapsed or Refractory Neuroblastoma	0		1	0	0	0	0	0	0	0	0	0
115	Phase 1 Study of Autologous CD30.CAR-T in Relapsed or Refractory CD30 Positive Non-Hodgkin Lymphoma	NCT04526834	https://ClinicalTrials.gov/show/NCT04526834	Yes	Chimeric antigen receptor (CAR) T-cell therapy for people with relapsed or refractory diffuse large B-cell lymphoma.	doi: 10.1002/14651858.CD013365.	Include	Phase 1	2021-09-08	Recruiting	Interventional	No	No		Multicenter study	Autologous			0	0		2.9	Drug: CD30.CAR-T	Single target	CD30			1	0	1	Bendamustine	0	0				Anaplastic Large Cell Lymphoma|Peripheral T Cell Lymphoma|Extranodal NK/T-cell Lymphoma|Diffuse Large B Cell Lymphoma|Primary Mediastinal Large B-Cell Lymphoma (PMBCL)	0			1	0	0	0	0	1	0	0	0
116	Interventional Therapy Sequential With the Fourth-generation CAR-T Targeting Nectin4/FAP for Malignant Solid Tumors	NCT03932565	https://ClinicalTrials.gov/show/NCT03932565	Yes	Targeting fibroblast activation protein in tumor stroma with chimeric antigen receptor T cells can inhibit tumor growth and augment host immunity without severe toxicity., Tumor-Promoting Desmoplasia Is Disrupted by Depleting FAP-Expressing Stromal Cells., T cell exclusion, immune privilege, and the tumor microenvironment., Enfortumab Vedotin Antibody-Drug Conjugate Targeting Nectin-4 Is a Highly…	doi: 10.1158/2326-6066., doi: 10.1158/0008-5472.CAN-14-3041., doi: 10.1126/science.aaa6204. Review., doi: 10.1158/0008-5472.CAN-15-1313., doi: 10.1126/science.1195300., doi: 10.1007/s00262-016-1877-7., doi: 10.1158/2159-8290.CD-NB2017-095., doi: 10.21037/atm.2016.06.29., doi: 10.4049/jimmunol.1701155., doi: 10.3389/fimmu.2017.01850., doi: 10.1038/nbt.4086.	Include	Phase 1	2019-02-13	Recruiting	Interventional	Yes	No		Multicenter study			Fourth generation	0	0			Biological: CAR-T therapy for nectin4-positive malignant solid tumor	Dual target	Nectin4	FAP		0	0	0		0	0				Nectin4-positive Advanced Malignant Solid Tumor	0		1	0	0	0	0	0	0	0	0	0
117	Clinical Study of Targeting CD19 and CD22 Chimeric Antigen Receptor T Lymphocytes in the Treatment of Recurrent or Refractory B Cell Non-Hodgkin Lymphoma	NCT04626908	https://ClinicalTrials.gov/show/NCT04626908	No			Include	Phase 1 | Phase 2	2020-11-20	Not yet recruiting	Interventional	No	No		Unicenter study				0	0			Drug: GC022F CAR-T cells	Dual target	CD19	CD22		0	0	0		0	0				Relapsed and Refractory|Lymphoid Hematological Malignancies	0			0	0	1	0	0	1	1	0	0
118	CAR-T Hepatic Artery Infusions or Pancreatic Venous Infusions for CEA-Expressing Liver Metastases or Pancreas Cancer	NCT02850536	https://ClinicalTrials.gov/show/NCT02850536	Yes	Hepatic immunotherapy for metastases phase Ib anti-CEA CAR-T study utilizing pressure enabled drug delivery.	doi: 10.1136/jitc-2020-001097.	Include	Phase 1	2017-02-01	Active. Not recruiting	Interventional	Yes			Multicenter study	Autologous		Third generation	0	0			Biological: anti-CEA CAR-T cells	Single target	CEA			0	0	0		0	1	Cytokine	IL-2		Liver Metastases	0			0	0	0	0	0	0	0	0	0
119	LCAR-T2C CAR-T Cells in Relapsed or Refractory CD4+ T-cell Lymphoma	NCT04219319	https://ClinicalTrials.gov/show/NCT04219319	No			Include	Phase 1	2019-12-30	Recruiting	Interventional	No	No		Multicenter study	Autologous	CD4		0	0			Drug: Efficacy of LCAR-T2C CAR-T cells	Single target	LCAR-T2C			0	0	0		0	0				CD4+ T Lymphocyte Tumor (T Cell Lymphoma and T Cell Leukemia)	0			0	0	0	0	0	0	0	1	1
120	Autologous CAR-T/TCR-T Cell Immunotherapy for Solid Malignancies	NCT03941626	https://ClinicalTrials.gov/show/NCT03941626	No			Include	Phase 1 | Phase 2	2019-09-01	Recruiting	Interventional	No	No		Unicenter study	Autologous			0	0			Biological: CAR-T/TCR-T cells immunotherapy	Single target	NY-ESO-1			0	0	0		0	0				Esophagus Cancer|Hepatoma|Glioma|Gastric Cancer	0			0	0	0	0	0	0	0	0	0
121	CAR-T for r/r Malignant Tumors in Children	NCT04691349	https://ClinicalTrials.gov/show/NCT04691349	No			Include	Early Phase 1	2020-12-31	Recruiting	Interventional	No	No		Unicenter study				0	0			Drug: CAR-T					0	0	0		0	0				CAR-T|Child, Only|Malignant Tumor	1			0	0	0	0	0	0	0	0	0
122	Clinical Trial of SL1904B CAR-T Cells for Relapsed or Refractory Non-Hodgkin Lymphoma	NCT04447547	https://ClinicalTrials.gov/show/NCT04447547	No			Include	Phase 1	2020-06-25	Recruiting	Interventional	No	No		Multicenter study	Autologous		Second generation	0	1			Biological: CD19 CAR-T	Single target	CD19			1	1	0		0	0				Non-hodgkin's Lymphoma	0			0	0	1	0	0	0	0	0	0
123	CD19-CAR-T Cells in Patients With R/R B-ALL	NCT03574168	https://ClinicalTrials.gov/show/NCT03574168	No			Include	Phase 1	2018-06-29	Not yet recruiting	Interventional	No	No		Unicenter study	Autologous		Second generation	0	1			Biological: CD19-CAR-T Cells	Single target	CD19			0	0	0		0	0				B-cell Acute Lymphoblastic Leukemia	0			0	1	0	0	0	0	0	0	0
124	CAR-T Cellular Therapy for B Cell Malignancies Involved in CNS	NCT04287309	https://ClinicalTrials.gov/show/NCT04287309	No			Exclude		2020-02-27	Recruiting	Observational	No	No		Multicenter study				0	0			Other: CAR-T cells	Single target	CD19			0	0	0		0	0				Hematological Malignancy	0			0	0	1	0	0	0	0	0	0
125	Dual-targeting Her2 and PD-L1 CAR-T for Cancers With Pleural or Peritoneal Metastasis	NCT04684459	https://ClinicalTrials.gov/show/NCT04684459	No			Include	Early Phase 1	2020-12-24	Active. Not recruiting	Interventional	No	No		Unicenter study				0	0			Biological: Dual-targeting Her2 and PD-L1 CAR-T cells	Dual target	Her2	PD-L1		0	0	0		0	0				Peritoneal Carcinoma Metastatic|Pleural Effusion, Malignant	0			0	0	0	0	0	0	0	0	0
126	A Clinical Research of CAR T Cells Targeting Her2 Positive Cancer	NCT02713984	https://ClinicalTrials.gov/show/NCT02713984	No			Include	Phase 1 | Phase 2	2016-03-21	Withdraw	Interventional	No	No		Unicenter study	Autologous			0	0			Biological: Anti-Her2 CAR-T	Single target	Her2			0	0	0		0	0				Breast Cancer|Ovarian Cancer|Lung Cancer|Gastric Cancer|Colorectal Cancer|Glioma|Pancreatic Cancer	0			0	0	0	0	0	0	0	0	0
127	CD7 CAR-T Cells for Patients With R/R CD7+ NK/T Cell Lymphoma,T-lymphoblastic Lymphoma and Acute Lymphocytic Leukemia	NCT04004637	https://ClinicalTrials.gov/show/NCT04004637	No			Include	Phase 1	2019-07-02	Recruiting	Interventional	No	No		Unicenter study				0	0		0.5	Drug: CD7 CAR-T cells infusion	Single target	CD7			1	1	0		0	0				T-lymphoblastic Lymphoma|NK/T Cell Lymphoma|Acute Lymphocytic Leukemia	0			0	0	0	0	0	0	0	1	1
128	a Clinical Research of Sequential CAR-T Bridging HSCT in the Treatment of Relapse/Refractory B-cell Malignancies	NCT02846584	https://ClinicalTrials.gov/show/NCT02846584	No			Include	Phase 2	2016-07-27	Active. Not recruiting	Interventional	No	No		Unicenter study	Autologous			0	0			Biological: CD19 or CD20 CAR T cells briging HSCT	Single target	CD20			0	0	0		0	0				Lymphoma, Large B-Cell, Diffuse|Leukemia, Lymphocytic, Chronic, B-Cell|Lymphoma，Malignant	0			1	1	0	0	0	0	1	0	0
129	LCAR-T2C CAR-T Cells in Relapsed or Refractory CD4+ T Lymphocyte Tumor	NCT04973527	https://ClinicalTrials.gov/show/NCT04973527	No			Include	Phase 1	2021-07-22	Recruiting	Interventional	No	No		Multicenter study	Autologous			0	0		0.5	Drug: Efficacy of LCAR-T2C CAR-T cells	Single target	CD4			1	1	0		0	0				T Cell Lymphoma|T-cell Leukemia	0			0	0	0	0	0	0	0	1	1
130	CD4-specific CAR T Cells (CD4 CAR T Cells) for Relapsed/Refractory T Cell Malignancies	NCT04162340	https://ClinicalTrials.gov/show/NCT04162340	No			Include	Phase 1	2019-11-11	Recruiting	Interventional	No	No		Multicenter study				0	0		2	Biological: CD4 CAR T cells	Single target	CD4			0	0	0		0	0				T Cell Lymphoma in Relapse|Refractory T-Cell Lymphoma	0			0	0	0	0	0	0	0	0	1
131	Clinical Study of Anti-ILT3 CAR-T Therapy for R/R AML(M4/M5)	NCT04803929	https://ClinicalTrials.gov/show/NCT04803929	No			Include	Early Phase 1	2021-03-15	Recruiting	Interventional	No	No		Unicenter study	Autologous			0	0			Biological: anti-ILT3 CAR-T	Single target	ILT3			0	0	0		0	0				AML M4|AML M5	0			0	0	0	0	0	0	0	0	0
132	A Clinical Research of BCMA-Targeted CAR-T in B Cell Malignancies	NCT02954445	https://ClinicalTrials.gov/show/NCT02954445	No			Include	Phase 1 | Phase 2	2016-11-02	unknown status	Interventional	No	No		Unicenter study	Autologous			0	0			Biological: Anti-BCMA-CAR-transduced T cells	Single target	BCMA			0	0	0		0	0				Leukemia|Lymphoma|Multiple Myeloma	0			0	0	0	0	0	0	0	0	0
133	Senl-T7 CAR-T Cells for Treatment of Relapsed or Refractory CD7+ Lymphoma	NCT04928105	https://ClinicalTrials.gov/show/NCT04928105	No			Include	Phase 1 | Phase 2	2021-01-27	Recruiting	Interventional	No	No		Unicenter study				0	0			Biological: Senl-T7	Single target	CD7			0	0	0		0	0				SenL-T7 CAR T Cells CD7+ Lymphoma	0			1	0	1	1	0	0	1	0	1
134	Anti-PD-L1 Armored Anti-CD22 CAR-T/CAR-TILs Targeting Patients With Solid Tumors	NCT04556669	https://ClinicalTrials.gov/show/NCT04556669	No			Include	Phase 1	2020-01-08	Recruiting	Interventional	No	No		Unicenter study	Autologous			0	0			Biological: Autologous aPD-L1 armored anti-CD22 CAR T cells	Single target	CD22			0	0	0		0	1			IL-2	Solid Tumor, Adult|Cervical Cancer|Sarcoma|NSCLC	0		1	0	0	0	0	0	0	0	0	0
135	A Clinical Research of CD30-Targeted CAR-T in Lymphocyte Malignancies	NCT02958410	https://ClinicalTrials.gov/show/NCT02958410	No			Include	Phase 1 | Phase 2	2016-10-01	unknown status	Interventional	No			Unicenter study	Autologous			0	0			Biological: Anti-CD30-CAR-transduced T cells	Single target	CD30			0	0	1		0	0				Leukemia|Lymphoma	0			1	1	1	1	1	1	1	1	1
136	Study Evaluating Safety and Efficacy of CAR-T Cells Targeting CD123 in Patients With Acute Leukemia	NCT03672851	https://ClinicalTrials.gov/show/NCT03672851	No			Include	Phase 1	2019-04-17	Terminated	Interventional	No	Yes		Unicenter study	Autologous		Fourth generation	0	0		0.5	Drug: anti-CD123 CAR-T treatment	Single target	CD123			1	1	0		0	0				Acute Leukemia|Acute Leukemia in Relapse|Acute Myeloid Leukemia|Relapsed or Refractory Acute Leukemia	0			0	1	0	0	0	0	0	0	0
137	A Clinical Study on the Safety and Efficacy of CAR-T Therapy for the TM4SF1- and EPCAM-positive Solid Tumors	NCT04151186	https://ClinicalTrials.gov/show/NCT04151186	Yes	Novel Anti-TM4SF1 Antibody-Drug Conjugates with Activity against Tumor Cells and Tumor Vasculature., TM4SF1 is a potential target for anti-invasion and metastasis in ovarian cancer., Clinical significance of TM4SF1 as a tumor suppressor gene in gastric cancer., CD133-directed CAR T cells for advanced metastasis malignancies: A phase I trial, Monoclonal mouse antibodies raised against human lung c…	doi: 10.1158/1535-7163.MCT-15-0188., doi: 10.1186/s12885-019-5417-7., doi: 10.1002/cam4.1494., doi: 10.1080/2162402X.2018.1440169.	Include	Phase 1 | Phase 2	2019-11-20	Not yet recruiting	Interventional	Yes	No		Unicenter study	Autologous			0	0		2	Biological: TM4SF1- and EPCAM-positive chimeric antigen receptor T-cell therapy	Dual target	TM4SF1-	EPCAM		0	0	0		0	0				Advanced Solid Tumor|Neoplasms			1	0	0	0	0	0	0	0	0	0
138	CAR-T Hepatic Artery Infusions and Sir-Spheres for Liver Metastases	NCT02416466	https://ClinicalTrials.gov/show/NCT02416466	No			Include	Phase 1	2014-04-01	Completed	Interventional	No			Unicenter study	Autologous			0	0			Biological: anti-CEA CAR-T cells|Device: Sir-Spheres	Single target	CEA			0	0	0		0	1	Radiotherapy + Cytokine	Sir-Spheres	IL-2	Liver Metastases	0			0	0	0	0	0	0	0	0	0
139	CD19-targeted CAR-T Cell Therapy for MRD+ B-cell Malignancies After Autologous Stem Cell Transplantation	NCT03564977	https://ClinicalTrials.gov/show/NCT03564977	No			Include	Phase 1	2018-07-15	unknown status	Interventional	No			Unicenter study	Autologous			0	0			Biological: CD19-targeted CAR-T cells	Single target	CD19			0	0	0		0	0				Lymphoma, B-Cell|Leukemia, B-Cell|Minimal Disease, Residual	0			0	0	0	0	0	0	1	0	0
140	CD 70 CAR T for Patients With CD70 Positive Malignant Hematologic Diseases	NCT04662294	https://ClinicalTrials.gov/show/NCT04662294	No			Include	Early Phase 1	2020-12-10	Not yet recruiting	Interventional	No	No		Unicenter study				0	0			Drug: CD70 CAR T-cells	Single target	CD70			0	0	0		0	0				Acute Myeloid Leukemia|Non-hodgkin's Lymphoma|Multiple Myeloma	0			0	1	1	0	0	0	0	0	0
141	Bispecific CD19/CD22 CAR-T for Treatment of Children and Young Adults With r/r B-ALL	NCT04499573	https://ClinicalTrials.gov/show/NCT04499573	No			Include	Phase 1 | Phase 2	2020-07-27	Recruiting	Interventional	No	No		Unicenter study	Autologous and Allogeneic			0	0		0.1	Drug: CD19/CD22 CAR-T	Dual target	CD19	CD22		1	1	1	Cytarabine, Etoposide, Dexamethasone, Tocilizumab	0	0				B-ALL	0			0	1	0	0	0	0	0	0	0
142	Study of CD19 Specific Chimeric Antigen Receptor Positive T Cells (CAR-T) in ALL and NHL	NCT04206943	https://ClinicalTrials.gov/show/NCT04206943	No			Include	Phase 1 | Phase 2	2019-10-12	unknown status	Interventional	No			Unicenter study				0	0		4	Biological: Car-T Cell Therapy	Single target	CD19			1	0	1	xanthine oxidase enzyme inhibitor, 0.9% sodium chloride solution 2000 ml	0					Acute Lymphoblastic Leukemia|Non Hodgkin Lymphoma	0			0	1	1	0	0	0	0	0	0
143	CAR-T Long Term Follow Up (LTFU) Study	NCT02445222	https://ClinicalTrials.gov/show/NCT02445222	No			Exclude		2015-11-02	Recruiting	Observational	No	No		Unicenter study				0	0			Genetic: Previously treated CAR-T patients					0	0	0		0					Long Term Safety of Patients Receiving CAR-T in an Eligible Clinical Trial or Managed Access Program	0			0	0	0	0	0	0	0	0	0
144	Integrin β7, BCMA, CS1, CD38 and CD138 as the Single or Compound Targets for the Fourth Genenation of CAR-T Cells	NCT03778346	https://ClinicalTrials.gov/show/NCT03778346	Yes	The BCMA-Targeted Fourth-Generation CAR-T Cells Secreting IL-7 and CCL19 for Therapy of Refractory/Recurrent Multiple Myeloma.	doi: 10.3389/fimmu.2021.609421.	Include	Phase 1	2018-11-15	Recruiting	Interventional	No	No		Multicenter study			Fourth generation	0	0		1	Biological: CAR-T therapy in Relapsed/Refractory multiple myeloma	Multiple	BCMA			0	0	0		0	0				RRMM	0			0	0	0	0	0	0	0	0	0
144	Integrin β7, BCMA, CS1, CD38 and CD138 as the Single or Compound Targets for the Fourth Genenation of CAR-T Cells	NCT03778346	https://ClinicalTrials.gov/show/NCT03778346	Yes	The BCMA-Targeted Fourth-Generation CAR-T Cells Secreting IL-7 and CCL19 for Therapy of Refractory/Recurrent Multiple Myeloma.	doi: 10.3389/fimmu.2021.609421.	Include	Phase 1	2018-11-15	Recruiting	Interventional	No	No		Multicenter study			Fourth generation	0	0		1	Biological: CAR-T therapy in Relapsed/Refractory multiple myeloma	Single target	CD138			0	0	0		0	0				RRMM	0			0	0	0	0	0	0	0	0	0
144	Integrin β7, BCMA, CS1, CD38 and CD138 as the Single or Compound Targets for the Fourth Genenation of CAR-T Cells	NCT03778346	https://ClinicalTrials.gov/show/NCT03778346	Yes	The BCMA-Targeted Fourth-Generation CAR-T Cells Secreting IL-7 and CCL19 for Therapy of Refractory/Recurrent Multiple Myeloma.	doi: 10.3389/fimmu.2021.609421.	Include	Phase 1	2018-11-15	Recruiting	Interventional	No	No		Multicenter study			Fourth generation	0	0		1	Biological: CAR-T therapy in Relapsed/Refractory multiple myeloma	Single target	CD38			0	0	0		0	0				RRMM	0			0	0	0	0	0	0	0	0	0
144	Integrin β7, BCMA, CS1, CD38 and CD138 as the Single or Compound Targets for the Fourth Genenation of CAR-T Cells	NCT03778346	https://ClinicalTrials.gov/show/NCT03778346	Yes	The BCMA-Targeted Fourth-Generation CAR-T Cells Secreting IL-7 and CCL19 for Therapy of Refractory/Recurrent Multiple Myeloma.	doi: 10.3389/fimmu.2021.609421.	Include	Phase 1	2018-11-15	Recruiting	Interventional	No	No		Multicenter study			Fourth generation	0	0		1	Biological: CAR-T therapy in Relapsed/Refractory multiple myeloma	Single target	CS1			0	0	0		0	0				RRMM	0			0	0	0	0	0	0	0	0	0
144	Integrin β7, BCMA, CS1, CD38 and CD138 as the Single or Compound Targets for the Fourth Genenation of CAR-T Cells	NCT03778346	https://ClinicalTrials.gov/show/NCT03778346	Yes	The BCMA-Targeted Fourth-Generation CAR-T Cells Secreting IL-7 and CCL19 for Therapy of Refractory/Recurrent Multiple Myeloma.	doi: 10.3389/fimmu.2021.609421.	Include	Phase 1	2018-11-15	Recruiting	Interventional	No	No		Multicenter study			Fourth generation	0	0		1	Biological: CAR-T therapy in Relapsed/Refractory multiple myeloma	Single target	Integrin β7			0	0	0		0	0				RRMM	0			0	0	0	0	0	0	0	0	0
145	Anti-CD30 CAR-T Therapy in Patients With Refractory/Relapsed Lymphocyte Malignancies	NCT04008394	https://ClinicalTrials.gov/show/NCT04008394	No			Include	Phase 1	2019-07-03	Recruiting	Interventional	No	No		Unicenter study	Autologous and Allogeneic		Third generation	0	0			Genetic: Anti-CD30 CAR T cells	Single target	CD30			0	0	0		0	0				Adult T-Cell Lymphoma/Leukaemia|Anaplastic Large Cell Lymphoma|Angioimmunoblastic T-cell Lymphoma|NK/T-cell Lymphoma|Peripheral T Cell Lymphoma|Hodgkin Lymphoma	0			0	0	0	0	0	0	0	1	1
146	Study of BCMA CAR-T in Multiple Myeloma	NCT03322735	https://ClinicalTrials.gov/show/NCT03322735	No			Include	Phase 1 | Phase 2	2017-12-08	unknown status	Interventional	No			Unicenter study				0	0			Drug: Fludarabine|Drug: Cyclophosphamide|Biological: BCMA CAR-T	Single target	BCMA			1	1	0		0	0				Multiple Myeloma	0			0	0	0	0	0	0	0	0	0
147	Phase I Study of CD19-CAR-T2 Cells for Patients With Chemotherapy Resistant or Refractory CD19+ Acute Leukemia	NCT02822326	https://ClinicalTrials.gov/show/NCT02822326	Yes	A novel generation 1928zT2 CAR T cells induce remission in extramedullary relapse of acute lymphoblastic leukemia	doi: 10.1186/s13045-018-0572-x.	Include	Phase 1	2026-01-01	unknown status	Interventional	No	No		Unicenter study				0	0			Biological: CD19-CAR-T2 Cells	Single target	CD19			0	0	0		0					Acute Leukemia	0			0	1	0	0	0	0	0	0	0
148	CD22 Targeting CAR-T Therapy Against B Cell Hematological Malignancies	NCT02794961	https://ClinicalTrials.gov/show/NCT02794961	Yes	Anti-CD22-chimeric antigen receptors targeting B-cell precursor acute lymphoblastic leukemia	doi: 10.1182/blood-2012-06-438002.	Include	Phase 1 | Phase 2	2016-06-01	unknown status	Interventional	No	No			Autologous			0	0		1	Biological: CD22 CAR-T	Single target	CD22			0	0	0		0					Recurrent or Refractory B Cell Malignancy	0			0	1	0	0	0	0	1	0	0
149	Study to Evaluate the Safety and Efficacy of Anti-CD38 CAR-T in Relapsed or Refractory Multiple Myeloma Patients	NCT03464916	https://ClinicalTrials.gov/show/NCT03464916	No			Include	Phase 1	2018-04-05	Active. Not recruiting	Interventional	No	No		Multicenter study	Autologous			0	0			Biological: CAR2 Anti-CD38 A2 CAR-T Cells	Single target	CD38			0	0	0		0					Relapsed or Refractory Multiple Myeloma	0			0	0	0	0	0	0	0	0	0
150	Anti-CD19/CD22 Bispecific CAR-T Cell Therapy for MRD Positive ALL	NCT03919526	https://ClinicalTrials.gov/show/NCT03919526	No			Include	Phase 1	2019-03-11	Recruiting	Interventional	No	No		Unicenter study	Autologous			0	0			Biological: anti-CD19/CD22 CAR-T cells|Drug: Fludarabine|Drug: Cyclophosphamide	Dual target	CD19	CD22		1	1	0		0					MRD-positive|Acute Lymphoblastic Leukemia	0			0	1	0	0	0	0	0	0	0
151	NKG2D CAR-T(KD-025) in the Treatment of Relapsed or Refractory NKG2DL+ Tumors	NCT04550663	https://ClinicalTrials.gov/show/NCT04550663	No			Include	Phase 1	2020-09-25	Not yet recruiting	Interventional	No	No		Unicenter study	Autologous			0	0			Drug: KD-025 CAR-T cells	Single target	NKG2DL			0	0	0		0					Solid Tumor|Hepatocellular Carcinoma|Colorectal Cancer|Glioma	0			0	0	0	0	0	0	0	0	0
152	CAR-T Cell Immunotherapy in MUC1 Positive Solid Tumor	NCT02617134	https://ClinicalTrials.gov/show/NCT02617134	No			Include	Phase 1 | Phase 2	2015-11-01	unknown status	Interventional	No	No		Unicenter study	Autologous			0	0			Biological: anti-MUC1 CAR-T cells	Single target	MUC1			0	0	0		0					Malignant Glioma of Brain|Colorectal Carcinoma|Gastric Carcinoma	0			0	0	0	0	0	0	0	0	0
153	A Clinical Research of LeY-Targeted CAR-T in Myeloid Malignancies	NCT02958384	https://ClinicalTrials.gov/show/NCT02958384	No			Include	Phase 1 | Phase 2	2016-10-01	unknown status	Interventional	No	No		Unicenter study	Autologous			0	0			Biological: Anti-LeY-CAR-transduced T cells	Single target	LeY			0	0	0		0					Myeloid Malignancies	0			0	0	0	0	0	0	0	0	0
154	A Study of BCMA/CD19 Dual-Target CAR-T Cell Immunotherapy for Relapsed or Refractory Multiple Myeloma	NCT04182581	https://ClinicalTrials.gov/show/NCT04182581	No			Include	Early Phase 1	2019-10-15	Recruiting	Interventional	No	No		Unicenter study				0	0		0.05	Biological: BCMA/CD19 Dual-Target CAR-T	Dual target	BCMA	CD19		0	0	0		0					Multiple Myeloma	0			0	0	0	0	0	0	0	0	0
155	A Study of LCAR-B38M CAR-T Cells, a Chimeric Antigen Receptor T-cell (CAR-T) Therapy Directed Against B-cell Maturation Antigen (BCMA) in Chinese Participants With Relapsed or Refractory Multiple Myeloma	NCT03758417	https://ClinicalTrials.gov/show/NCT03758417	No			Include	Phase 2	2019-01-23	Active. Not recruiting	Interventional	No	No		Multicenter study	Autologous			0	0			Biological: LCAR-B38M CAR-T Cell	Single target	BCMA			0	0	0		0					Multiple Myeloma	0			0	0	0	0	0	0	0	0	0
156	Senl_1904A and Senl_1904B Chimeric Antigen Receptor （CAR） T-Cell in the Treatment of r/ r Acute B Lymphocytic Leukemia	NCT03840317	https://ClinicalTrials.gov/show/NCT03840317	Yes	Promoter usage regulating the surface density of CAR molecules may modulate the kinetics of CAR-T cells in vivo	doi: 10.1016/j.omtm.2021.03.007.	Include	Phase 1	2019-01-02	Active. Not recruiting	Interventional	No	No		Unicenter study	Autologous		Second generation	0	1		0.3	Biological: Autologous CD19-targeting CAR T cells	Single target	CD19			0	0	0		0					Acute Lymphocytic Leukemia	0			0	1	0	0	0	0	0	0	0
157	A Clinical Research of CD33-Targeted CAR-T in Myeloid Malignancies	NCT02958397	https://ClinicalTrials.gov/show/NCT02958397	No			Include	Phase 1 | Phase 2	2016-11-01	unknown status	Interventional	No	No		Unicenter study	Autologous			0	0			Biological: Anti-CD33-CAR-transduced T cells	Single target	CD33			0	0	0		0					Myeloid Malignancies	0			0	0	0	0	0	0	0	0	0
158	Study Evaluating the Efficacy and Safety With CAR-T for Liver Cancer	NCT02729493	https://ClinicalTrials.gov/show/NCT02729493	No			Include	Early Phase 1	2015-11-15	unknown status	Interventional	No	No		Multicenter study	Autologous			0	0			Biological: EPCAM-targeted CAR-T cells	Single target	EPCAM			0	0	1		0					Liver Neoplasms	0			0	0	0	0	0	0	0	0	0
159	Study Evaluating the Efficacy and Safety With CAR-T for Stomach Cancer	NCT02725125	https://ClinicalTrials.gov/show/NCT02725125	No			Include	Early Phase 1	2015-01-22	unknown status	Interventional	No	No		Multicenter study	Autologous			0	0			Biological: EPCAM-targeted CAR-T cells	Single target	EPCAM			0	0	0		0					Stomach Neoplasms	0			0	0	0	0	0	0	0	0	0
160	Dual Specificity CD19 and CD22 CAR-T Cell Immunotherapy for CD19+CD22+ Relapsed and Refractory Lymphoma	NCT03468153	https://ClinicalTrials.gov/show/NCT03468153	No			Include	Phase 1 | Phase 2	2018-01-01	unknown status	Interventional	No	No		Unicenter study	Autologous			0	0			Biological: Dual Specificity CD19 and CD22 CAR-T Cell Immunotherapy	Dual target	CD19	CD22		0	0	0		0					Lymphoma	0			0	0	1	0	0	0	0	0	0
161	Dual CD33-CLL1-CAR-T Cells in the Treatment of Relapsed/Refractory Acute Myeloid Leukemia	NCT05016063	https://ClinicalTrials.gov/show/NCT05016063	No			Include	Early Phase 1	2021-09-01	Not yet recruiting	Interventional	No	No		Unicenter study				0	0		0.5	Drug: Fludarabine|Drug: Cytoxan|Biological: Dual CD33-CLL1 CAR-T cells	Dual target	CD33	CLL1		1	1	0		0					Leukemia, Myeloid, Acute	0			0	0	0	0	0	0	0	0	0
162	Study of B7-H3-Specific CAR T Cell Locoregional Immunotherapy for Diffuse Intrinsic Pontine Glioma/Diffuse Midline Glioma and Recurrent or Refractory Pediatric Central Nervous System Tumors	NCT04185038	https://ClinicalTrials.gov/show/NCT04185038	No			Include	Phase 1	2019-12-11	Recruiting	Interventional	No	No		Unicenter study	Autologous	CD4 CD8		0	0			Biological: SCRI-CARB7H3(s); B7H3-specific chimeric antigen receptor (CAR) T cel	Single target	B7-H3			0	0	0		0					Central Nervous System Tumor|Diffuse Intrinsic Pontine Glioma|Diffuse Midline Glioma|Ependymoma|Medulloblastoma, Childhood|Germ Cell Tumor|Atypical Teratoid/Rhabdoid Tumor|Primitive Neuroectodermal Tumor|Choroid Plexus Carcinoma|Pineoblastoma, Childhood|Glioma	0			0	1	0	0	0	0	0	0	0
163	CD19 Chimeric Antigen Receptor (CAR)-Modified T Cell Therapy in Treating Patients With B-cell Malignancies	NCT02965092	https://ClinicalTrials.gov/show/NCT02965092	No			Include	Phase 1 | Phase 2	2015-12-02	Recruiting	Interventional	No	No		Unicenter study			Second generation	0	0			Genetic: Second generation CAR-T cells	Single target	CD19			0	0	0		0					Acute Lymphoblastic Leukemia|B Cell Lymphoma	0			0	0	0	0	0	0	1	0	0
164	Immunotherapy Using CAR T-cells to Target CD19 for Relapsed/Refractory CD19+ Primary CNS Lymphoma	NCT04443829	https://ClinicalTrials.gov/show/NCT04443829	No			Include	Phase 1	2021-03-23	Recruiting	Interventional	No	No		Unicenter study	Autologous			0	0		3.6	Biological: CD19CAR T-cells	Single target	CD19			1	1	0		0					Primary CNS Lymphoma	0			0	0	0	0	0	0	0	0	0
165	CD19-targeting CAR T Cells for B Cell Lymphoma	NCT02547948	https://ClinicalTrials.gov/show/NCT02547948	No			Include	Phase 1 | Phase 2	2015-09-01	Withdraw	Interventional	No	No		Unicenter study	Autologous		Second generation	1	0			Biological: CD19-targeting CAR T Cells infusion	Single target	CD19			0	0	0		0					B Cell Lymphoma	0			0	0	0	0	0	0	1	0	0
166	Study Evaluating the Efficacy and Safety With CAR-T for Recurrent or Refractory Acute Non T Lymphocyte Leukemia	NCT02735291	https://ClinicalTrials.gov/show/NCT02735291	Yes	Influence of patient characteristics on chimeric antigen receptor T cell therapy in B-cell acute lymphoblastic leukemia	doi: 10.1038/s41467-020-19774-x	Include	Phase 1 | Phase 2	2015-09-01	Active. Not recruiting	Interventional	No	No		Multicenter study	Autologous			0	0			Biological: CD19-targeted CAR-T cells	Single target	CD19			0	0	0		0					Leukemia	0			0	1	0	0	0	0	0	0	0
167	A Clinical Study of CD19 Targeted CAR-T for Patients With CD19+ Lymphoma and Leukemia	NCT03383952	https://ClinicalTrials.gov/show/NCT03383952	No			Include	Phase 1	2017-03-01	Recruiting	Interventional	No	No		Unicenter study	Autologous		Second generation	0	0			Biological: ICAR19 CAR-T cells	Single target	CD19			0	0	0		0					B Cell Leukemia|B Cell Lymphoma	0			0	0	0	0	0	0	1	0	0
168	A Clinical Research of CD20-Targeted CAR-T in B Cell Malignancies	NCT02710149	https://ClinicalTrials.gov/show/NCT02710149	No			Include	Phase 1 | Phase 2	2016-03-01	unknown status	Interventional	No	No		Unicenter study	Autologous			0	0			Biological: Anti-CD20-CAR-transduced T cells	Single target	CD20			0	0	0		0					Leukemia|Lymphoma	0			0	0	0	1	0	0	1	0	0
169	CRISPR (HPK1) Edited CD19-specific CAR-T Cells (XYF19 CAR-T Cells) for CD19+ Leukemia or Lymphoma.	NCT04037566	https://ClinicalTrials.gov/show/NCT04037566	No			Include	Phase 1	2019-08-01	Recruiting	Interventional	No	No		Unicenter study	Autologous			0	0			Genetic: XYF19 CAR-T cell|Drug: Cyclophosphamide|Drug: Fludarabine	Single target	CD19			1	1	0		0					Leukemia Lymphocytic Acute (ALL) in Relapse|Leukemia Lymphocytic Acute (All) Refractory|Lymphoma, B-Cell|CD19 Positive	0			0	1	0	0	0	0	1	0	0
170	Study Evaluating the Efficacy and Safety With CAR-T for Recurrent or Refractory Diffuse Large B Cell Lymphoma	NCT02728882	https://ClinicalTrials.gov/show/NCT02728882	Yes	Chimeric antigen receptor (CAR) T-cell therapy for people with relapsed or refractory diffuse large B-cell lymphoma	doi: 10.1002/14651858.CD013365.pub2.	Include	Phase 1	2016-07-02	unknown status	Interventional	No	No		Multicenter study	Autologous			0	0			Biological: CD19-targeted CAR-T cells	Single target	CD19			0	0	0		0					Lymphoma	0			0	0	0	0	0	0	1	0	0
171	Anti-CD22 Chimeric Antigen Receptor (CAR)-Modified T Cell Therapy for Relapsed Refractory B-cell Malignancies	NCT04007978	https://ClinicalTrials.gov/show/NCT04007978	No			Include	Phase 1	2019-08-15	Recruiting	Interventional	No	No		Unicenter study			Third generation	1	1			Genetic: Third generation CAR-T cells	Single target	CD22			0	0	0		0					B Cell Lymphoma|Acute Lymphoblastic Leukemia	0			0	1	0	0	0	0	1	0	0
172	The Clinical Study of CD20 CAR-T Cells in Patients With Relapsed and Refractory B Cell Non-Hodgkin Lymphoma	NCT04169932	https://ClinicalTrials.gov/show/NCT04169932	No			Include	Early Phase 1	2019-11-22	Recruiting	Interventional	No	No		Unicenter study				0	0		1	Biological: CD20 CAR-T	Single target	CD20			0	0	0		0					Relapsed and Refractory B Cell Lymphoma|Non-Hodgkin Lymphoma	0			0	0	1	1	0	0	1	0	0
173	A Study of BCMA/CD19 Dual-Target CAR-T Cell Immunotherapy for Relapsed or Refractory MM	NCT04412889	https://ClinicalTrials.gov/show/NCT04412889	No			Include	Early Phase 1	2020-06-01	Not yet recruiting	Interventional	No	No		Unicenter study				0	0		2	Biological: BCMA/CD19 dual-target CAR-T cell immunotherapy	Dual target	BCMA	CD19		0	0	0		0					Multiple Myeloma	0			0	0	0	0	0	0	0	0	0
174	NKG2D-based CAR T-cells Immunotherapy for Patient With r/r NKG2DL+ Solid Tumors	NCT04270461	https://ClinicalTrials.gov/show/NCT04270461				Include	Phase 1		Withdraw	Interventional	No	No		Unicenter study	Autologous			0	0		1	Biological: NKG2D-based CAR T-cells	Single target	NKG2DL			0	0	0		0					Hepatocellular Carcinoma|Glioblastoma|Medulloblastoma|Colon Cancer	0			0	0	0	0	0	0	0	0	0
175	Re-Priming' RT After Incomplete Response to CAR-T in R/R NHL	NCT04601831	https://ClinicalTrials.gov/show/NCT04601831	No			Exclude	Phase 1 | Phase 2	2020-06-23	Recruiting	Interventional	No	No		Unicenter study				0	0			Radiation: Focal radiation therapy (RT)					0	0	0		0					Non-Hodgkin Lymphoma	0			0	0	0	0	0	0	0	0	0
176	Study Evaluating the Efficacy and Safety With CAR-T Immunotherapy for CD19 Positive Lymphoma	NCT03086954	https://ClinicalTrials.gov/show/NCT03086954	Yes	Immunotherapy of non-Hodgkin's lymphoma with a defined ratio of CD8+ and CD4+ CD19-specific chimeric antigen receptor-modified T cells.	doi: 10.1126/scitranslmed.aaf8621.	Include	Phase 1	2017-03-22	unknown status	Interventional	No			Unicenter study	Autologous			0	0		0.2	Biological: The Chimeric Antigen Receptor T Cell Immunotherapy (CAR-T)	Single target	CD19			0	0	0		0					Lymphoma	0			0	0	0	0	0	0	1	0	0
177	A Phase I/IIa Clinical Trial to Assess Feasibility, Safety and Antitumor Activity of Autologous SLAMF7 CAR-T Cells in Multiple Myeloma	NCT04499339	https://ClinicalTrials.gov/show/NCT04499339	No			Include	Phase 1 | Phase 2	2020-07-22	Recruiting	Interventional	No	No		Multicenter study	Autologous			0	0			Drug: SLAMF7 CAR-T	Single target	SLAMF7			0	0	0		0					Multiple Myeloma	0			0	0	0	0	0	0	0	0	0
178	A Study of C-CAR066 in Subjects With r/r B Cell Lymphoma Who Received CD19 CAR-T Therapy	NCT04036019	https://ClinicalTrials.gov/show/NCT04036019	No			Include	Phase 1	2019-05-13	unknown status	Interventional	No	No		Unicenter study	Autologous		Second generation	0	0			Biological: CD20-directed CAR-T cells	Single target	CD20			0	0	0		0					B Cell Lymphoma	0			0	0	0	0	0	0	1	0	0
179	Clinical Study of SenL-T7 CAR T Cells in the Treatment of Relapsed and Refractory CD7+ T-cell Lymphoblastic Leukemia or T-cell Lymphoblastic Lymphoma	NCT04916860	https://ClinicalTrials.gov/show/NCT04916860	No			Include	Phase 1	2021-01-17	Recruiting	Interventional	No	No		Unicenter study				0	0		0.5	Biological: Senl-T7	Single target	SENL-T7			0	0	0		0					SenL-T7 CAR T Cells for CD7+ T-cell Lymphoblastic Leukemia or T-cell Lymphoblastic Lymphoma	0			0	0	0	0	0	0	0	1	1
180	Humanized CD7 CAR T-cell Therapy for r/r CD7+ Acute Leukemia	NCT04762485	https://ClinicalTrials.gov/show/NCT04762485	No			Include	Phase 1 | Phase 2	2021-06-01	Recruiting	Interventional	No	No		Unicenter study				0	0			Biological: Humanized CD7 CAR-T cells	Single target	CD7			0	0	0		0					T Lymphoblastic Leukemia/Lymphoma|Mixed Phenotype Acute Leukemia|Acute Myeloid Leukemia	0			0	1	0	0	0	0	0	1	1
181	CAR T-CELL Therapy Educational Video Trial	NCT04280133	https://ClinicalTrials.gov/show/NCT04280133	No			Exclude			Recruiting	Interventional								0	0			Behavioral: Educational Video Tool					0	0	0		0					Hematologic Malignancy|CAR-T Cell Therapy	0			0	0	0	0	0	0	0	0	0
182	A Clinical Research of CD22-Targeted CAR-T in B Cell Malignancies	NCT02935153	https://ClinicalTrials.gov/show/NCT02935153	No			Include	Phase 1 | Phase 2	2016-10-01	unknown status	Interventional	No			Unicenter study	Autologous			0	0			Biological: Anti-CD22-CAR-transduced T cells	Single target	CD22			0	0	0		0					Leukemia|Lymphoma	0			0	1	0	0	0	0	1	1	1
183	A Clinical Research of CD123-Targeted CAR-T in Myeloid Malignancies	NCT02937103	https://ClinicalTrials.gov/show/NCT02937103	No			Include	Phase 1 | Phase 2	2016-10-01	unknown status	Interventional	No			Unicenter study	Autologous			0	0			Biological: Anti-CD123-CAR-transduced T cells	Single target	CD123			0	0	0		0					Leukemia	0			0	1	0	0	0	0	0	1	0
184	Sequential Low-dose Decitabine With PD-1/CD28 CD19 CAR-T in Relapsed or Refractory B-cell Lymphoma	NCT04850560	https://ClinicalTrials.gov/show/NCT04850560	No			Include	Phase 1	2021-05-18	Recruiting	Interventional	No	No		Unicenter study				1	0			Biological: CD19 PD-1/CD28 CAR-T Plus Low Dose Decitabine	Single target	CD19			0	0	1	Decitabine	0					Objective Response Rate	0			0	0	0	0	0	0	1	0	0
185	EGFR806-specific CAR T Cell Locoregional Immunotherapy for EGFR-positive Recurrent or Refractory Pediatric CNS Tumors	NCT03638167	https://ClinicalTrials.gov/show/NCT03638167	No			Include	Phase 1	2019-03-19	Recruiting	Interventional	No	No		Unicenter study	Autologous	CD4 CD8		0	0			Biological: EGFR806-specific chimeric antigen receptor (CAR) T cell	Single target	EGFR			0	0	0		0					Central Nervous System Tumor, Pediatric|Glioma|Ependymoma|Medulloblastoma|Germ Cell Tumor|Atypical Teratoid/Rhabdoid Tumor|Primitive Neuroectodermal Tumor|Choroid Plexus Carcinoma|Pineoblastoma	0			0	0	0	0	0	0	0	0	0
186	A Feasibility and Safety Study of Dual Specificity CD38 and BCMA CAR-T Cell Immunotherapy for Relapsed or Refractory Multiple Myeloma	NCT03767751	https://ClinicalTrials.gov/show/NCT03767751	No			Include	Phase 1 | Phase 2	2018-12-05	Recruiting	Interventional	No	No		Unicenter study				0	0		1	Biological: Dual Specificity CD38 and bcma CAR-T Cells	Dual target	BCMA	CD38		0	0	0		0					Multiple Myeloma	0			0	0	0	0	0	0	0	0	0
187	Anti-FLT3 CAR T-cell Therapy in FLT3 Positive Relapsed/Refractory Acute Myeloid Leukemia	NCT05023707	https://ClinicalTrials.gov/show/NCT05023707	No			Include	Phase 1 | Phase 2	2021-10-19	Recruiting	Interventional	No	No		Unicenter study				0	0			Biological: anti-FLT3 CAR-T	Single target	FLT3			0	0	0		0					Acute Myeloid Leukemia	0			0	1	0	0	0	0	0	0	0
188	CD147-CAR T Cells for Relapsed/Refractory T Cell Non-Hodgkin's Lymphoma	NCT05013372	https://ClinicalTrials.gov/show/NCT05013372	No			Include	Early Phase 1	2021-10-01	Not yet recruiting	Interventional	No	No		Unicenter study				0	0		0.1	Drug: CD147- CAR T cells	Single target	CD147			0	0	0		0					T-cell Non-Hodgkin's Lymphoma	0			0	0	1	0	0	0	0	0	0
189	CAR-T Cells in Treating Patients With Relapsed or Refractory Multiple Myeloma	NCT04626752	https://ClinicalTrials.gov/show/NCT04626752	No			Include	Early Phase 1	2020-04-01	Recruiting	Interventional	No	No		Unicenter study				0	0			Drug: BCMA CAR-T|Drug: Fludarabine|Drug: Cyclophosphamide	Single target	BCMA			1	1	0		0					Relapsed or Refractory Multiple Myeloma	0			0	0	0	0	0	0	0	0	0
190	Her2-specific CAR T Cell Locoregional Immunotherapy for Her2-positive Recurrent/Refractory Pediatric CNS Tumors	NCT03500991	https://ClinicalTrials.gov/show/NCT03500991	Yes	Locoregional infusion of Her2-specific CAR T cells in children and young adults with recurrent or refractory CNS tumors: an interim analysis.	doi: 10.1038/s41591-021-01404-8.	Include	Phase 1	2018-07-26	Recruiting	Interventional	No	No		Unicenter study	Autologous	CD4 and CD8 T		0	0			Biological: Her2-specific chimeric antigen receptor (CAR) T cell	Dual target	Her2			0	0	0		0					Central Nervous System Tumor, Pediatric|Glioma|Ependymoma|Medulloblastoma|Germ Cell Tumor|Atypical Teratoid/Rhabdoid Tumor|Primitive Neuroectodermal Tumor|Choroid Plexus Carcinoma|Pineoblastoma	0			0	0	0	0	0	0	0	0	0
191	Study of PD-1 Gene-knocked Out MSLNthelin-directed CAR-T Cells With the Conditioning of PC in MSLNthelin Positive Multiple Solid Tumors	NCT03747965	https://ClinicalTrials.gov/show/NCT03747965	No			Include	Phase 1	2018-11-01	unknown status	Interventional	No			Unicenter study				0	0			Biological: MSLNthelin-directed CAR-T cells	Single target	MSLN			0	1	1	Paclitaxel	0					Solid Tumor, Adult	0		1	0	0	0	0	0	0	0	0	0
192	Tissue Study in Patients Undergoing CAR-T Cell Therapy (CAR_21_01)	NCT04892433	https://ClinicalTrials.gov/show/NCT04892433	No			Exclude		2021-05-14	Recruiting	Observational	No	No		Unicenter study				0	0								0	0	0		0					CAR-T Therapy Complications	0			0	0	0	0	0	0	0	0	0
193	A Clinical Research of CAR T Cells Targeting CEA Positive Colorectal Cancer (CRC)	NCT04513431	https://ClinicalTrials.gov/show/NCT04513431	No			Include	Early Phase 1	2020-07-31	Not yet recruiting	Interventional	No	No		Unicenter study				0	0			Biological: Anti-CEA-CAR T	Single target	CEA			0	0	0		0					Stage III Colorectal Cancer|Colorectal Cancer Liver Metastasis	0			0	0	0	0	0	0	0	0	0
194	A New Study Evaluating the Activity of Modular CAR T for mYeloma	NCT04795882	https://ClinicalTrials.gov/show/NCT04795882	No			Include	Phase 1	2021-03-02	Not yet recruiting	Interventional	No	No		Unicenter study	Autologous			0	0		0.7	Biological: BCMA CAR T cells|Biological: BCMA/CD19 CAR T cells	Dual target	BCMA	CD19		0	0	0		0	0				Multiple Myeloma	0			0	0	0	0	0	0	0	0	0
195	Combination Transfer of αCD19-TCRz-41BB and αCD22-TCRz-41BB CAR-T Cells for B-cell Hematologic Malignancy	NCT02903810	https://ClinicalTrials.gov/show/NCT02903810	No			Include	Phase 1 | Phase 2	2016-09-13	unknown status	Interventional	No	No		Unicenter study	Autologous		Second generation	0	1			Biological: Mixed CAR-T Transfer	Dual target	CD19	CD22		0	0	0		0					Hematopoietic/Lymphoid Cancer	0			0	1	1	0	0	0	1	0	0
196	CD19-CD22 Chimeric Antigen Receptor T (CAR-T) Cell for Treatment of B Cell Acute Lymphoblastic Leukemia (B-ALL)	NCT04034446	https://ClinicalTrials.gov/show/NCT04034446	No			Include	Early Phase 1	2019-07-24	Active. Not recruiting	Interventional	No	No		Unicenter study	Autologous			0	0		0.5	Biological: CD19-CD22 CAR-T cells	Dual target	CD19	CD22		0	0	0		0	0				Relapsed or Refractory B Cell Acute Lymphoblastic Leukemia	0			0	1	0	0	0	0	0	0	0
197	CD19 CAR-T Cells for Patients With Relapse and Refractory CD19+ B-ALL.	NCT03263208	https://ClinicalTrials.gov/show/NCT03263208	No			Include	Phase 1 | Phase 2	2017-08-24	unknown status	Interventional	No	No		Multicenter study	Autologous			0	0			Drug: Cyclophosphamide|Drug: Fludarabine|Biological: CD19 CAR-T	Single target	CD19			1	1	0		0	0				B-cell Acute Lymphocytic Leukemia	0			0	1	0	0	0	0	0	0	0
198	CD19 Targeted CAR T Cell Therapy in Patients With Relapsed/ Refractory B Cell Acute Lymphoblastic Leukaemia (ALL)	NCT04653493	https://ClinicalTrials.gov/show/NCT04653493	No			Include	Phase 1	2020-11-22	Not yet recruiting	Interventional	No	No		Unicenter study	Autologous			0	0			Biological: CD19 CAR engineered autologous T-cells|Drug: Cyclophosphamide|Drug: Fludarabine|Drug: Mesna	Single target	CD19			1	1	1	Mesna	0	0				Relapsed B Cell Acute Lymphoblastic Leukemia (ALL)|Refractory B Cell Acute Lymphoblastic Leukemia (ALL)	0			0	1	0	0	0	0	0	0	0
199	Phase 1b Study of CAR2Anti-CEA CAR-T Cell Hepatic Infusions for Pancreatic Carcinoma Patients With CEA+ Liver Metastases	NCT03818165	https://ClinicalTrials.gov/show/NCT03818165	No			Include	Phase 1	2019-02-01	Active. Not recruiting	Interventional	No	No		Unicenter study	Autologous			0	0			Biological: CAR2 Anti-CEA CAR-T cells	Single target	CEA			0	0	0		0					Metastatic Pancreatic Carcinoma	0			0	0	0	0	0	0	0	0	0
200	Intervention of CAR-T Against Cervical Cancer	NCT03356795	https://ClinicalTrials.gov/show/NCT03356795	No			Include	Phase 1 | Phase 2	2017-11-15	unknown status	Interventional	No	No		Multicenter study	Autologous			0	0		1	Biological: Cervical cancer-specific CAR-T cells					0	0	0		0					Cervical Cancer	0			0	0	0	0	0	0	0	0	0
201	CD123/CLL1 CAR-T Cells for R/R AML (STPHI_0001)	NCT03631576	https://ClinicalTrials.gov/show/NCT03631576	No			Include	Phase 2 | Phase 3	2018-08-10	Recruiting	Interventional	No	No		Unicenter study	Autologous			0	0			Biological: CD123/CLL1 CAR-T Cells	Dual target	CD123	CLL1		0	0	0		0					Relapsed/Refractory AML	0			0	0	0	0	0	0	0	0	0
202	Clinical Study of Intratumoral Injection of CAR-T Cells in the Treatment of Advanced Liver Tumors	NCT04951141	https://ClinicalTrials.gov/show/NCT04951141	No			Include	Phase 1	2019-01-01	Recruiting	Interventional	No	No		Unicenter study	Autologous			0	0			Biological: anti-GPC3 CAR-T cells	Single target	GPC3			0	0	0		0					Hepatocellular Carcinoma , Cholangiocarcinoma	0			0	0	0	0	0	0	0	0	0
203	A Study of CD20/CD22 Targeted CAR T-cell Therapy for Relapsed or Refractory Lymphoid Malignancies	NCT04283006	https://ClinicalTrials.gov/show/NCT04283006	No			Include	Phase 1	2018-05-23	Recruiting	Interventional	No	No		Unicenter study	Autologous			0	0			Drug: CD20/CD22 dual Targeted CAR T-cells	Dual target	CD20	CD22		0	0	0		0					Relapsed and Refractory|Lymphoid Hematological Malignancies	0			0	1	1	0	0	0	0	0	0
204	ALaCART-B: Acute Leukemia and Chimeric Antigen Receptor-T Cell Therapy for B-lymphoblastic Leukemia.	NCT05038696	https://ClinicalTrials.gov/show/NCT05038696	No			Include	Phase 1	2021-04-28	Recruiting	Interventional	No	No		Unicenter study	Autologous			0	0			Biological: CAR T-cell therapy					0	0	0		0					Lymphoblastic Leukemia, Acute, Childhood|Lymphoblastic Leukemia|Lymphoblastic Leukemia, Acute Adult|Lymphoblastic Leukemia in Children|CAR|CAR T-Cell-Related Encephalopathy Syndrome	0			0	1	0	0	0	0	0	0	0
205	GPC3 Targeted CAR-T Cell Therapy in Advanced GPC3 Expressing Hepatocellular Carcinoma (HCC)	NCT05003895	https://ClinicalTrials.gov/show/NCT05003895	No			Include	Phase 1	2021-10-25	Not yet recruiting	Interventional	No	No		Unicenter study	Autologous			0	0			Drug: Cyclophosphamide|Biological: CAR-T cell|Drug: Fludarabine	Single target	GPC3			1	1	0		0					Hepatocellular Carcinoma|Hepatocellular Cancer|Metastatic Hepatocellular Carcinoma	0			0	0	0	0	0	0	0	0	0
206	αPD1-MSLN-CAR T Cells for the Treatment of MSLN-positive Advanced Solid Tumors	NCT04503980	https://ClinicalTrials.gov/show/NCT04503980	No			Include	Phase 1	2020-03-26	Recruiting	Interventional	No	No		Unicenter study	Autologous		Fourth generation	0	0		0.1	Biological: αPD1-MSLN-CAR T cells	Single target	MSLN			0	0	0		0					Colorectal Cancer|Ovarian Cancer	0			0	0	0	0	0	0	0	0	0
207	αPD1-MSLN-CAR T Cells for the Treatment of MSLN-positive Advanced Solid Tumors	NCT04489862	https://ClinicalTrials.gov/show/NCT04489862	No			Include	Phase 1	2020-03-13	Recruiting	Interventional	No	No		Unicenter study	Autologous		Fourth generation	0	0		0.1	Biological: αPD1-MSLN-CAR T cells	Single target	MSLN			0	0	0		0					Non-small-cell Lung Cancer|MSLNthelioma	0			0	0	0	0	0	0	0	0	0
208	Phase 2 Study Evaluating Autologous CD30.CAR-T Cells in Patients With Relapsed/Refractory Hodgkin Lymphoma (CHARIOT)	NCT04268706	https://ClinicalTrials.gov/show/NCT04268706	No			Include	Phase 2	2021-02-01	Recruiting	Interventional	No	No		Multicenter study	Autologous			0	0			Drug: CD30.CAR-T|Drug: Fludarabine|Drug: Bendamustine	Single target	CD30			1	0	1	Bendamustine	0					Hodgkin Lymphoma, Adult|Hodgkin Disease Recurrent|Hodgkin Disease Refractory|Hodgkin Disease, Pediatric	0			0	0	0	0	0	0	0	0	0
209	Chimeric Antigen Receptor (CAR)-Modified T Cell Therapy in Treating Patients With Acute Lymphoblastic Leukemia	NCT02186860	https://ClinicalTrials.gov/show/NCT02186860	Yes		10.1136/bmjopen-2016-013904.	Include	Phase 1	2016-07-01	Recruiting	Interventional	No	No		Unicenter study	Autologous		Third generation	1	1			Biological: CAR-T cells	Single target	CD19			0	0	0		0					Acute Lymphoblastic Leukemia	0			0	1	0	0	0	0	0	0	0
210	The Clinical Research of Anti-CD20 CAR-T Cells in Patients With Refractory or Relapsed B Lymphocyte Lymphoma	NCT03576807	https://ClinicalTrials.gov/show/NCT03576807	No			Include	Phase 1	2018-04-04	unknown status	Interventional	No	No		Unicenter study	Autologous			0	0		1	Drug: CD20 CAR-T cells	Single target	CD20			0	0	0		0					Relapsed or Refractory B-cell Lymphomas	0			0	0	0	0	0	0	1	0	0
211	Multi-centers, Open-Label, Phase 2 Study to Evaluate the Efficacy and Safety of Donor-Derived CD7 CAR T Cells in Subjects With Relapsed or Refractory T-cell Malignancies	NCT04689659	https://ClinicalTrials.gov/show/NCT04689659	Yes		10.1200/JCO.21.00389	Include	Phase 2	2021-02-01	Recruiting	Interventional	No	No		Multicenter study	Autologous			0	0		1	Biological: chimeric antigen receptor T cell treatment	Single target	CD7			0	0	0		0					T-cell Leukemia|Refractory Leukemia|Relapse Leukemia	0			0	0	0	0	0	0	0	1	0
212	A Feasibility and Safety Study of Universal Dual Specificity CD19 and CD20 or CD22 CAR-T Cell Immunotherapy for Relapsed or Refractory Leukemia and Lymphoma	NCT03398967	https://ClinicalTrials.gov/show/NCT03398967	No			Include	Phase 1 | Phase 2	2018-01-02	Recruiting	Interventional	No	No		Unicenter study	Autologous			0	0			Biological: Universal Dual Specificity CD19 and CD20 or CD22 CAR-T Cells	Dual target	CD19	CD20		0	0	0		0					B Cell Leukemia|B Cell Lymphoma	0			0	1	0	0	0	0	1	0	0
213	CAR-T Therapy for Central Nervous System B-cell Acute Lymphocytic Leukemia	NCT03064269	https://ClinicalTrials.gov/show/NCT03064269	Yes		10.1016/j.tranon.2020.100838	Include	Phase 1	2017-03-01	unknown status	Interventional	No	No		Unicenter study	Autologous			0	0			Biological: CD19 CAR-T cells	Single target	CD19			0	0	0		0					B-cell Acute Lymphocytic Leukemia	0			0	1	0	0	0	0	0	0	0
214	CAR-T Cell Therapy Targeting to CD19 for R/R ALL	NCT03919240	https://ClinicalTrials.gov/show/NCT03919240	Yes		10.1186/s40364-020-00193-5 e 10.1182/blood-2014-05-552729	Include	Phase 1 | Phase 2	2015-12-01	Recruiting	Interventional	No	No		Unicenter study	Autologous			0	0		5	Biological: CAR T-cell therapy	Single target	CD19			0	0	0		0					Acute Lymphoblastic Leukemia With Failed Remission	0			0	1	0	0	0	0	0	0	0
215	A Safety and Efficacy Study of Defibrotide in the Prevention of Chimeric Antigen Receptor-T-cell-associated Neurotoxicity	NCT03954106	https://ClinicalTrials.gov/show/NCT03954106				Exclude	Phase 2		Terminated	Interventional								0	0			Drug: Defibrotide					0	0	0		0					DLBCL|Neurotoxicity Syndromes	0			0	0	0	0	0	0	0	0	0
216	CARTALL: Chimeric-Antigen Receptor (CAR) T-Cell Therapy for Relapsed/ Refractory T-Lineage Acute Lymphoblastic Leukaemia	NCT05043571	https://ClinicalTrials.gov/show/NCT05043571	No			Include	Phase 1	2021-09-08	Recruiting	Interventional	No	No		Unicenter study	Autologous			0	0			Biological: CAR T-cell therapy	Single target	CD7			0	0	0		0					Lymphoblastic Leukemia, Acute, Childhood|Lymphoblastic Leukemia|Lymphoblastic Leukemia, Acute Adult|Lymphoblastic Leukemia in Children|CAR|CAR T-Cell-Related Encephalopathy Syndrome|Refractory Leukemia	0			0	1	0	0	0	0	0	0	0
217	A Study of CAR-T Cells Targeting GPRC5D in the Treatment of r/r Multiple Myeloma	NCT05016778	https://ClinicalTrials.gov/show/NCT05016778	No			Include	Phase 1	2021-06-08	Recruiting	Interventional	No	No		Unicenter study	Autologous			0	0		1	Drug: GPRC5D-CAR-T	Single target	GPRC5D			0	0	0		0					Multiple Myeloma	0			0	0	0	0	0	0	0	0	0
218	PD-1 Antibody Expressing CAR T Cells for MSLNthelin Positive Advanced Malignancies	NCT03030001	https://ClinicalTrials.gov/show/NCT03030001	No			Include	Phase 1 | Phase 2	2017-02-15	unknown status	Interventional	No	No		Unicenter study	Autologous			0	0			Biological: PD-1 antibody expressing MSLNthelin specific CAR-T cells	Single target	MSLN			0	0	0		0	1		anti-PD1		Solid Tumor, Adult|Advanced Cancer	0		1	0	0	0	0	0	0	0	0	0
219	Safety and Efficacy of Dual Specificity CD19 and CD22 CAR-T Cell Immunotherapy in R/R Acute B Lymphoblastic Leukemia	NCT04094766	https://ClinicalTrials.gov/show/NCT04094766	No			Include	Phase 1	2019-09-19	Withdraw	Interventional	No	No		Unicenter study	Autologous			0	0		0.5	Drug: Dual Specificity CD19 and CD22 CAR-T Cell Immunotherapy	Dual target	CD19	CD22		0	0	0		0	0				Refractory B Acute Lymphoblastic Leukemia|Relapse B Acute Lymphoblastic Leukemia	0			0	1	0	0	0	0	0	0	0
220	CD19-directed CAR T Cells Therapy in Relapsed/Refractory B Cell Malignancy	NCT02537977	https://ClinicalTrials.gov/show/NCT02537977	No			Include	Phase 1 | Phase 2	2015-07-01	unknown status	Interventional	No	No		Unicenter study	Autologous		Second generation	0	0			Biological: CD19-directed CAR-T cells	Single target	CD19			0	0	0		0					Leukemia|Lymphoma	0			0	1	0	0	0	0	1	0	0
221	Evaluate the Safety and Efficacy of CAR-T in the Treatment of Pancreatic Cancer.	NCT03267173	https://ClinicalTrials.gov/show/NCT03267173	Yes			Include	Early Phase 1	2017-06-15	unknown status	Interventional	No	No		Unicenter study	Autologous			0	0			Drug: Chimeric antigen receptor T cell	Multiple	CEA			0	0	0		0					Pancreatic Cancer|CAR	0			0	0	0	0	0	0	0	0	0
221	Evaluate the Safety and Efficacy of CAR-T in the Treatment of Pancreatic Cancer.	NCT03267173	https://ClinicalTrials.gov/show/NCT03267173	Yes			Include	Early Phase 1	2017-06-15	unknown status	Interventional	No	No		Unicenter study	Autologous			0	0			Drug: Chimeric antigen receptor T cell	Single target	EGFR			0	0	0		0					Pancreatic Cancer|CAR	0			0	0	0	0	0	0	0	0	0
221	Evaluate the Safety and Efficacy of CAR-T in the Treatment of Pancreatic Cancer.	NCT03267173	https://ClinicalTrials.gov/show/NCT03267173	Yes			Include	Early Phase 1	2017-06-15	unknown status	Interventional	No	No		Unicenter study	Autologous			0	0			Drug: Chimeric antigen receptor T cell	Multiple	Her2			0	0	0		0					Pancreatic Cancer|CAR	0			0	0	0	0	0	0	0	0	0
221	Evaluate the Safety and Efficacy of CAR-T in the Treatment of Pancreatic Cancer.	NCT03267173	https://ClinicalTrials.gov/show/NCT03267173	Yes			Include	Early Phase 1	2017-06-15	unknown status	Interventional	No	No		Unicenter study	Autologous			0	0			Drug: Chimeric antigen receptor T cell	Single target	MSLN			0	0	0		0					Pancreatic Cancer|CAR	0			0	0	0	0	0	0	0	0	0
221	Evaluate the Safety and Efficacy of CAR-T in the Treatment of Pancreatic Cancer.	NCT03267173	https://ClinicalTrials.gov/show/NCT03267173	Yes			Include	Early Phase 1	2017-06-15	unknown status	Interventional	No	No		Unicenter study	Autologous			0	0			Drug: Chimeric antigen receptor T cell	Single target	MUC1			0	0	0		0					Pancreatic Cancer|CAR	0			0	0	0	0	0	0	0	0	0
221	Evaluate the Safety and Efficacy of CAR-T in the Treatment of Pancreatic Cancer.	NCT03267173	https://ClinicalTrials.gov/show/NCT03267173	Yes			Include	Early Phase 1	2017-06-15	unknown status	Interventional	No	No		Unicenter study	Autologous			0	0			Drug: Chimeric antigen receptor T cell	Single target	PSCA			0	0	0		0					Pancreatic Cancer|CAR	0			0	0	0	0	0	0	0	0	0
222	Study to Evaluate the Efficacy, Safety and Pharmacokinetics of CT041 Autologous CAR T-cell Injection	NCT04581473	https://ClinicalTrials.gov/show/NCT04581473	No			Include	Phase 1 | Phase 2	2020-10-23	Recruiting	Interventional	No	No		Multicenter study	Autologous			0	0			Drug: CT041 autologous CAR T-cell injection	Single target	CLDN 18.2			0	0	0		0					Gastric Adenocarcinoma|Pancreatic Cancer|Gastroesophageal Junction Adenocarcinoma	0			0	0	0	0	0	0	0	0	0
223	CAR-T Cells in Treating Patients With Relapsed or Refractory NHL	NCT04626739	https://ClinicalTrials.gov/show/NCT04626739	No			Include	Phase 1	2020-04-01	Recruiting	Interventional	No	No		Multicenter study	Autologous			0	0			Drug: CD19 CAR-T|Drug: CD22 CAR-T|Drug: CD19+CD22 CAR-T|Drug: Fludarabine|Drug: Cyclophosphamide	Dual target	CD19	CD22		1	1	0		0					Refractory Indolent Adult Non-Hodgkin Lymphoma	0			0	0	1	0	0	0	0	0	0
224	CD79b CAR-T Cell Therapy for Patients With Relapsed and/or Refractory Acute Lymphoblastic Leukemia and B-cell Non-Hodgkin's Lymphoma	NCT04609241	https://ClinicalTrials.gov/show/NCT04609241	No			Include	Phase 1	2020-11-15	Not yet recruiting	Interventional	No	No		Unicenter study	Autologous			0	0			Drug: CD79b CAR-T Cells	Single target	CD79b			0	0	0		0					Relapsed and/or Refractory Acute Lymphoblastic Leukemia|Relapsed and/or Refractory B-cell Non-Hodgkin's Lymphoma	0			0	1	1	0	0	0	0	0	0
225	Study of Adoptive Cellular Therapy Using Autologous T Cells Transduced With Lentivirus to Express a CD33 Specific Chimeric Antigen Receptor in Patients With Relapsed or Refractory CD33-Positive Acute Myeloid Leukemia	NCT03126864	https://ClinicalTrials.gov/show/NCT03126864	No			Include	Phase 1	2017-08-04	Terminated	Interventional	No	No		Unicenter study	Autologous			0	0		0.15	Procedure: Leukapheresis|Drug: Fludarabine|Drug: Cyclophosphamide|Biological: CD33-CAR-T Cell Infusion	Single target	CD33			1	1	0		0					Hematopoietic/Lymphoid Cancer|Acute Myeloid Leukemia	0			0	0	0	0	0	0	0	0	0
226	Targeting CD19 and BCMA CAR-T Cells Immunotherapy in Patients With Relapsed or Refractory Multiple Myeloma	NCT04714827	https://ClinicalTrials.gov/show/NCT04714827	No			Include	Phase 1 | Phase 2	2021-01-31	Recruiting	Interventional	No	No		Unicenter study	Autologous			0	0		1	Biological: CD19-CD22 CAR-T cells	Dual target	CD19	CD22		1	1	0		0					Multiple Myeloma	0			0	0	0	0	0	0	0	0	0
227	CD7 CAR T-cell for R/R CD7+ T Cell Lymphoma	NCT05059912	https://ClinicalTrials.gov/show/NCT05059912	No			Include	Phase 2	2021-08-05	Recruiting	Interventional	No	No		Multicenter study	Autologous			0	0		0.5	Biological: Humanized CD7 CAR-T cells	Single target	CD7			0	0	0		0					Refractory and Relapsed T Cell Lymphoma	0			0	0	1	0	0	0	0	0	0
228	A Clinical Study of CAR-T Cells in the Treatment of Relapsed and Refractory Hematological Malignancies	NCT04008524	https://ClinicalTrials.gov/show/NCT04008524	No			Exclude		2019-07-05	Available	Expanded Access:Intermediate-size Population	No	No		Unicenter study	Autologous			0	0			Biological: CAR-T cells					0	0	0		0					Relapsed and Refractory Hematological Malignancies	0		1	0	0	0	0	0	0	0	0	0
229	Anti-CD19 CAR in PiggyBac Transposon-Engineered T Cells for Relapsed/Refractory B-cell Lymphoma or B-cell Acute Lymphoblastic Leukemia	NCT04289220	https://ClinicalTrials.gov/show/NCT04289220	No			Include	Phase 1	2020-03-15	Recruiting	Interventional	No	No		Unicenter study	Autologous			1	1		1	Biological: Anti-CD19 CAR-T Cells Injection	Single target	CD19			1	1	0		0					B Cell Lymphoma|B-cell Acute Lymphoblastic Leukemia	0			0	1	0	0	0	0	1	0	0
230	Multicenter Clinical Study on the Safety and Effectiveness of CAR-T in the Treatment of Relapsed/Refractory Plasma Cell Tumors	NCT04665076	https://ClinicalTrials.gov/show/NCT04665076	No			Include	Phase 1	2020-10-22	Recruiting	Interventional	No	No		Multicenter study	Autologous			0	0			Biological: Auto CAR-T|Drug: Cyclophosphamide,Fludarabine|Procedure: Leukapheresis					1	1	0		0					Plasma Cell Tumors	0			0	0	0	0	0	0	1	0	0
231	A Multicenter Clinical Study on the Safety and Effectiveness of CAR-T in the Treatment of Relapsed/Refractory Hodgkin's Lymphoma	NCT04665063	https://ClinicalTrials.gov/show/NCT04665063	No			Include	Early Phase 1	2020-10-22	Recruiting	Interventional	No	No		Multicenter study	Autologous			0	0			Biological: Auto CAR-T|Drug: Cyclophosphamide,Fludarabine|Procedure: Leukapheresis					1	1	0		0					Hodgkin's Lymphoma	0			0	0	0	0	0	0	0	0	0
232	A Multicenter Clinical Study on the Safety and Efficacy of CAR-T in the Treatment of Relapsed / Refractory Non Hodgkin's Lymphoma	NCT04666168	https://ClinicalTrials.gov/show/NCT04666168	No			Include	Early Phase 1	2020-10-22	Recruiting	Interventional	No	No		Multicenter study	Autologous			0	0			Biological: Auto CAR-T|Drug: Cyclophosphamide,Fludarabine|Procedure: Leukapheresis	Single target	CD19			1	1	0		0					Non-hodgkin's Lymphoma	0			0	0	1	0	0	0	0	0	0
233	CAR-T for Children With Relapsed and Refractory Acute Lymphoblastic Leukemia	NCT04626765	https://ClinicalTrials.gov/show/NCT04626765	No			Include	Phase 1	2020-04-01	Recruiting	Interventional	No	No		Multicenter study				0	0			Drug: CD19 CAR-T|Drug: CD22 CAR-T|Drug: CD 19+22|Drug: Fludarabine|Drug: Cyclophosphamide	Dual target	CD19	CD22		1	1	0		0					Childhood Acute Lymphoblastic Leukemia	0			0	1	0	0	0	0	0	0	0
234	Targeting CD19 and CD22 CAR-T Cells Immunotherapy in Patients With Relapsed or Refractory Acute B Lymphocytic Leukemia	NCT04714593	https://ClinicalTrials.gov/show/NCT04714593	No			Include	Phase 1 | Phase 2	2021-01-15	Recruiting	Interventional	No	No		Unicenter study	Autologous			0	0		0.5	Biological: CD19-CD22 CAR-T cells	Dual target	CD19	CD22		1	1	0		0					Acute Lymphocytic Leukemia， B-Cell	0			0	1	0	0	0	0	0	0	0
235	A Study to Assess CD19-targeted Immunotherapy T Cells in Patients With Relapsed or Refractory CD19+ B Cell Leukemia	NCT02672501	https://ClinicalTrials.gov/show/NCT02672501	No			Include	Phase 1 | Phase 2	2016-01-01	unknown status	Interventional	No	No		Unicenter study	Autologous		Second generation	0	1		1.5	Drug: anti-CD19-CAR-T cells	Single target	CD19			1	1	0		0					Leukemia, B-Cell	0			0	1	0	0	0	0	0	0	0
236	Study of BCMA CAR-T in Multiple Myeloma	NCT03559764	https://ClinicalTrials.gov/show/NCT03559764	No			Include	Early Phase 1	2018-06-01	unknown status	Interventional	No	No		Unicenter study	Autologous			0	0			Biological: Anti-BCMA CAR T cells	Single target	BCMA			0	0	0		0					Relapsed and Refractory Multiple Myeloma	0			0	0	0	0	0	0	0	0	0
237	A Clinical Research of CD22-Targeted CAR-T in B Cell Malignancies	NCT03999697	https://ClinicalTrials.gov/show/NCT03999697	No			Include	Phase 1	2018-12-01	unknown status	Interventional	No	No		Unicenter study	Autologous			0	0			Drug: Autologous chimeric antigen receptor T cell transfusing agent targeting CD22	Single target	CD22			0	0	0		0					Diffuse Large B Cell Lymphoma|Follicular Lymphoma|Primary Cutaneous Follicle Centre Lymphoma|Extranodal Marginal Zone Lymphoma of Mucosa-Associated Lymphoid Tissue|Mantle Cell Lymphoma|Plasma Cell Neoplasm|B Cell Lymphoma	0			1	0	0	1	1	0	1	0	0
238	B7-H3 CAR-T for Recurrent or Refractory Glioblastoma	NCT04077866	https://ClinicalTrials.gov/show/NCT04077866	No			Include	Phase 1 | Phase 2	2022-05-01	Recruiting	Interventional	No	No		Multicenter study	Autologous			0	0			Drug: Temozolomide|Biological: B7-H3 CAR-T	Single target	B7-H3			0	0	0		0	1	Chemotherapy	Temozolomide		Recurrent Glioblastoma|Refractory Glioblastoma	0			0	0	0	0	0	0	0	0	0
239	Anti-CD19 CAR-T Therapy Bridging to HSCT for CD19+ B-Cell Malignancies	NCT03366350	https://ClinicalTrials.gov/show/NCT03366350	No			Include	Phase 1 | Phase 2	2016-04-15	unknown status	Interventional	No	No			Allogeneic			0	0			Procedure: Allogeneic hematological stem cell transplantation	Single target	CD19			0	0	0		0					Acute Lymphoblastic Leukemia|B Cell Lymphoma	0			0	1	0	0	0	0	1	0	0
240	Humanized CD19 Chimeric Antigen Receptor (CAR)-Modified T Cell Therapy in Treating Patients With B-cell Malignancies	NCT04008251	https://ClinicalTrials.gov/show/NCT04008251	No			Include	Phase 1	2019-05-27	Recruiting	Interventional	No	No		Unicenter study	Autologous		Second generation	0	1			Genetic: Second generation humanized CAR-T cells	Single target	CD19			0	0	0		0					Acute Lymphoblastic Leukemia|B Cell Lymphoma	0			0	1	0	0	0	0	1	0	0
241	Cell Therapy for CD7 Positive Acute Leukemia or Mixed Lineage Leukemia Except Those Who Are Diagnosed With T-ALL/T-LBL Using CD7-Specific CAR-T Cells	NCT04938115	https://ClinicalTrials.gov/show/NCT04938115	No			Include	Phase 1	2021-05-10	Recruiting	Interventional	No	No		Unicenter study	Autologous			0	1			Biological: CD7 CART	Single target	CD7			1	1	0		0					CD7+ Acute Leukemia or Mixed Lineage Leukemia	0			0	0	0	0	0	0	0	1	1
242	CD19-targeting 3rd Generation CAR T Cells for Refractory B Cell Malignancy - a Phase I/IIa Trial.	NCT02132624	https://ClinicalTrials.gov/show/NCT02132624	Yes		10.1002/14651858.CD013365.pub2 ; 10.1158/1078-0432.CCR-18-0426	Include	Phase 1 | Phase 2	2014-04-01	Completed	Interventional	No	Yes			Autologous		Third generation	1	1			Biological: Autologous 3rd generation CD19-targeting CAR T cells	Single target	CD19			0	0	0		0					B Cell Lymphoma|B Cell Leukemia	0			0	1	0	0	0	0	1	0	0
243	Chimeric Antigen Receptor-Modified T Cells for Breast Cancer	NCT02547961	https://ClinicalTrials.gov/show/NCT02547961	No			Include	Phase 1 | Phase 2	2015-09-14	Withdraw	Interventional	No	No		Unicenter study	Autologous		Second generation	1	0			Biological: HER-2-targeting CAR T Cells infusion	Single target	Her2			0	0	0		0	0				Breast Cancer	0			0	0	0	0	0	0	0	0	0
244	Safety and Efficacy of Anti-CD123 CAR-T Therapy in Patients With Refractory/ Relapsed CD123+ Acute Myeloid Leukemia.	NCT04014881	https://ClinicalTrials.gov/show/NCT04014881	Yes		10.1016/j.blre.2019.05.002 ; 10.1016/j.ymthe.2017.04.017 ; 10.1038/bcj.2016.61 ; 10.1182/blood-2016-08-736041 ; 10.1182/blood-2012-12-474056	Include	Phase 1	2019-07-06	Recruiting	Interventional	No	No		Unicenter study	Autologous		Third generation	1	1			Biological: Third-generation anti-CD123 CAR-T cells	Single target	CD123			0	0	0		0					CD123+ Acute Myeloid Leukemia	0			0	0	0	0	0	0	0	0	0
245	CXCR4 Modified Anti-BCMA CAR T Cells for Multiple Myeloma	NCT04727008	https://ClinicalTrials.gov/show/NCT04727008	No			Include	Early Phase 1	2021-06-03	Not yet recruiting	Interventional	No	No						0	0			Biological: CXCR4 modified anti-BCMA CAR T cells	Single target	BCMA			0	0	0		0					Multiple Myeloma	0			0	0	0	0	0	0	0	0	0
246	MC-19PD1 CAR-T in Relapsed or Refractory B Cell Lymphoma	NCT03932955	https://ClinicalTrials.gov/show/NCT03932955	No			Include	Phase 1	2019-05-01	unknown status	Interventional	No	No		Unicenter study	Autologous		Fourth generation	1	0			Biological: MC-19PD1 CAR-T cells	Single target	CD19			0	0	0		0	1		PD-1 Knockout		Lymphoma	0			0	0	0	0	0	0	1	0	0
247	Autologous Cells Derived Anti-CD19 CAR-Engineered T Cells With Concurrent BTK Inhibitor for B Cell Lymphoma	NCT05020392	https://ClinicalTrials.gov/show/NCT05020392	Yes		10.1182/blood.2019002936 ; 10.1182/blood-2015-11-679134 ; 10.1007/s40265-014-0178-8	Include	Phase 3	2021-09-14	Recruiting	Interventional	No	No		Unicenter study	Autologous			0	0		2	Drug: BTK inhibitor+ Fludarabine + Cyclophosphamide + CAR-T-CD19 Cells|Drug: Fludarabine + Cyclophosphamide + CAR-T-CD19 Cells	Single target	CD19			1	1	0		0	1	Inhibitory small molecule	Bruton tyrosine kinase (BTK) inhibitor		Diffuse Large B Cell Lymphoma|Mantle Cell Lymphoma|Chronic Lymphocytic Leukemia|Follicular Lymphoma|Burkitt Lymphoma	0			1	0	0	1	1	0	0	0	0
248	Safety of Autologous Humanized Anti-CD19 and Anti-CD20 Dual Specific CAR-T Cells in Adult Patients With Diffuse Large B-cell Lymphoma	NCT04215016	https://ClinicalTrials.gov/show/NCT04215016	No			Include	Phase 1	2019-12-01	Recruiting	Interventional	No	No		Unicenter study	Autologous			0	0		1	Biological: Autologous humanized anti-CD19 and anti-CD20 dual specific CAR-T Cells	Dual target	CD19	CD20		0	0	0		0					Relapsed or Refractory DLBCL Patients With Either CD19 or CD20 Positive	0			1	0	0	0	0	0	0	0	0
249	Chimeric Antigen Receptor T-cell and Cellular Therapies for the Treatment of cAncer or BLood Diseases: Evaluation of Reporting of Adverse Events	NCT04279470	https://ClinicalTrials.gov/show/NCT04279470				Exclude			Active. Not recruiting	Observational								0	0			Drug: CAR T-cell and Cellular Therapies					0	0	0		0					Adverse Drug Reactions|Cancer	0			0	0	0	0	0	0	0	0	0
250	A Study of CD19 Redirected Autologous T Cells for CD19 Positive Systemic Lupus Erythematosus (SLE)	NCT03030976	https://ClinicalTrials.gov/show/NCT03030976	No			Exclude	Phase 1	2017-03-01	unknown status	Interventional	No	No		Unicenter study	Autologous		Third generation	0	1		1	Drug: cyclophosphamide|Drug: anti-CD19-CAR-T cells	Single target	CD19			0	1	0		0					Systemic Lupus Erythematosus (SLE)	0			0	0	0	0	0	0	0	0	0
251	An Exploratory Clinical Trial of Autologous Humanized Anti-cluster of Differentiation Antigen 19/20(CD19/CD20) Dual Specific CAR-T Cells Injection	NCT04486872	https://ClinicalTrials.gov/show/NCT04486872	Yes		10.1002/14651858.CD013365	Include	Phase 1	2020-07-25	Recruiting	Interventional	No	No		Unicenter study	Autologous			0	0		1	Biological: Autologous humanized anti-CD19 and anti-CD20 dual specific CAR-T Cells	Dual target	CD19	CD20		0	0	0		0					Diffuse Large B Cell Lymphoma	0			1	0	0	0	0	0	0	0	0
252	Anti-MSLNthelin CAR-T Cells With Advanced Refractory Solid Tumors	NCT04981691	https://ClinicalTrials.gov/show/NCT04981691	No			Include	Phase 1	2021-10-01	Recruiting	Interventional	No	No		Unicenter study	Autologous			0	0		16.7	Biological: anti-MSLN CAR T cells	Single target	MSLN			1	1	0		0					Refractory Malignant Solid Neoplasm	0		1	0	0	0	0	0	0	0	0	0
253	Immunotherapy With Bispecific CAR-T Cells for B-Cell Lymphoma, ALL and CLL	NCT03271515	https://ClinicalTrials.gov/show/NCT03271515	No			Include	Phase 1	2021-03-01	Not yet recruiting	Interventional	No	No		Multicenter study	Autologous			0	0			Biological: anti-CD19 anti-CD20 Bispecific CAR-T	Dual target	CD19	CD20		0	0	0		0					Leukemia|Lymphoma	0			0	1	0	0	0	0	1	0	0
254	CAR T Cells Targeting CD30 Positive Lymphomas (4SCAR30273)	NCT02274584	https://ClinicalTrials.gov/show/NCT02274584	No			Include	Phase 1 | Phase 2	2014-03-01	unknown status	Interventional	No	No		Multicenter study	Autologous		Fourth generation	0	0			Genetic: Anti-CD30 CAR T cells	Single target	CD30			0	0	0		0	1	Cell enhancer	FKBP-iCasp9		Lymphomas	0			0	0	0	0	0	0	0	0	0
255	Multi-CAR-T Cells Targeting B Cell Lymphomas	NCT04429438	https://ClinicalTrials.gov/show/NCT04429438	No			Include	Phase 1 | Phase 2	2020-06-01	Recruiting	Interventional	No	No		Multicenter study	Autologous		Fourth generation	0	0			Biological: 4SCAR19 and 4SCAR20/22/70/PSMA/13/79b/GD2	Multiple	CD19			0	0	0		0					B Cell Lymphoma (BCL)	0			0	0	0	0	0	0	1	0	0
255	Multi-CAR-T Cells Targeting B Cell Lymphomas	NCT04429438	https://ClinicalTrials.gov/show/NCT04429438	No			Include	Phase 1 | Phase 2	2020-06-01	Recruiting	Interventional	No	No		Multicenter study	Autologous		Fourth generation	0	0			Biological: 4SCAR19 and 4SCAR20/22/70/PSMA/13/79b/GD2	Multiple	CD20			0	0	0		0					B Cell Lymphoma (BCL)	0			0	0	0	0	0	0	1	0	0
255	Multi-CAR-T Cells Targeting B Cell Lymphomas	NCT04429438	https://ClinicalTrials.gov/show/NCT04429438	No			Include	Phase 1 | Phase 2	2020-06-01	Recruiting	Interventional	No	No		Multicenter study	Autologous		Fourth generation	0	0			Biological: 4SCAR19 and 4SCAR20/22/70/PSMA/13/79b/GD2	Multiple	CD22			0	0	0		0					B Cell Lymphoma (BCL)	0			0	0	0	0	0	0	1	0	0
255	Multi-CAR-T Cells Targeting B Cell Lymphomas	NCT04429438	https://ClinicalTrials.gov/show/NCT04429438	No			Include	Phase 1 | Phase 2	2020-06-01	Recruiting	Interventional	No	No		Multicenter study	Autologous		Fourth generation	0	0			Biological: 4SCAR19 and 4SCAR20/22/70/PSMA/13/79b/GD2	Multiple	CD70			0	0	0		0					B Cell Lymphoma (BCL)	0			0	0	0	0	0	0	1	0	0
255	Multi-CAR-T Cells Targeting B Cell Lymphomas	NCT04429438	https://ClinicalTrials.gov/show/NCT04429438	No			Include	Phase 1 | Phase 2	2020-06-01	Recruiting	Interventional	No	No		Multicenter study	Autologous		Fourth generation	0	0			Biological: 4SCAR19 and 4SCAR20/22/70/PSMA/13/79b/GD2	Multiple	PSMA			0	0	0		0					B Cell Lymphoma (BCL)	0			0	0	0	0	0	0	1	0	0
255	Multi-CAR-T Cells Targeting B Cell Lymphomas	NCT04429438	https://ClinicalTrials.gov/show/NCT04429438	No			Include	Phase 1 | Phase 2	2020-06-01	Recruiting	Interventional	No	No		Multicenter study	Autologous		Fourth generation	0	0			Biological: 4SCAR19 and 4SCAR20/22/70/PSMA/13/79b/GD2	Multiple	CD13			0	0	0		0					B Cell Lymphoma (BCL)	0			0	0	0	0	0	0	1	0	0
255	Multi-CAR-T Cells Targeting B Cell Lymphomas	NCT04429438	https://ClinicalTrials.gov/show/NCT04429438	No			Include	Phase 1 | Phase 2	2020-06-01	Recruiting	Interventional	No	No		Multicenter study	Autologous		Fourth generation	0	0			Biological: 4SCAR19 and 4SCAR20/22/70/PSMA/13/79b/GD2	Multiple	CD79b			0	0	0		0					B Cell Lymphoma (BCL)	0			0	0	0	0	0	0	1	0	0
255	Multi-CAR-T Cells Targeting B Cell Lymphomas	NCT04429438	https://ClinicalTrials.gov/show/NCT04429438	No			Include	Phase 1 | Phase 2	2020-06-01	Recruiting	Interventional	No	No		Multicenter study	Autologous		Fourth generation	0	0			Biological: 4SCAR19 and 4SCAR20/22/70/PSMA/13/79b/GD2	Multiple	GD2			0	0	0		0					B Cell Lymphoma (BCL)	0			0	0	0	0	0	0	1	0	0
256	Immunotherapy for High Risk/Relapsed CD19+ Acute Lymphoblastic Leukaemia, B-cell Non-Hodgkin's Lymphoma (B-NHL) and Chronic Lymphocytic Leukaemia (CLL)/ Small Lymphocytic Lymphoma (SLL) Using CAR T-cells to Target CD19	NCT02935257	https://ClinicalTrials.gov/show/NCT02935257	No			Include	Phase 1	2017-09-27	Recruiting	Interventional	No	No		Multicenter study	Autologous			0	1		0.16	Biological: CD19CAT-41BBZ CAR T-cells	Single target	CD19			1	1	0		0					Leukemia, Lymphoblastic, Acute, Lymphoma	0			0	1	0	0	0	0	1	0	0
257	Multi-CAR T Cell Therapy in the Treatment of Multiple Myeloma	NCT03271632	https://ClinicalTrials.gov/show/NCT03271632	No			Include	Phase 1 | Phase 2	2017-07-15	unknown status	Interventional	No	No		Multicenter study	Autologous		Fourth generation	0	0			Biological: CAR T cells	Multiple	BCMA	CD38	CD56	0	0	0		0					Multiple Myeloma	0			0	0	0	0	0	0	0	0	0
258	Evaluation of 4th Generation Safety-designed CAR T Cells Targeting High-risk and Refractory B Cell Lymphomas	NCT02247609	https://ClinicalTrials.gov/show/NCT02247609	No			Include	Phase 1 | Phase 2	2014-01-01	unknown status	Interventional	No	No			Autologous		Fourth generation	0	0			Genetic: Anti-CD19 CAR T cells	Single target	CD19			0	0	0		0	1		CD27		B-cell Lymphomas	0			0	0	0	0	0	0	1	0	0
259	Assessment of Safety and Efficacy of IM19 for Recurrent or Refractory (R/R) Non-Hodgkin's Lymphoma(NHL) Patients	NCT04440436	https://ClinicalTrials.gov/show/NCT04440436	No			Include	Phase 1 | Phase 2	2020-06-04	Recruiting	Interventional	No	No		Multicenter study	Autologous			0	0			Drug: IM19 CAR-T Cells	Single target	CD19			1	1	0		0					NHL	0			0	0	1	0	0	0	0	0	0
260	A Study of Chimeric Antigen Receptor T Cells Combined With Interventional Therapy in Advanced Liver Malignancy	NCT02959151	https://ClinicalTrials.gov/show/NCT02959151	No			Include	Phase 1 | Phase 2	2016-07-01	unknown status	Interventional	No	No		Unicenter study	Autologous			0	0		0.21	Drug: CAR-T cell	Multiple	CEA			0	0	0		0					Carcinoma, Hepatocellular|Pancreatic Cancer Metastatic|Colorectal Cancer Metastatic	0			0	0	0	0	0	0	0	0	0
260	A Study of Chimeric Antigen Receptor T Cells Combined With Interventional Therapy in Advanced Liver Malignancy	NCT02959151	https://ClinicalTrials.gov/show/NCT02959151	No			Include	Phase 1 | Phase 2	2016-07-01	unknown status	Interventional	No	No		Unicenter study	Autologous			0	0		0.21	Drug: CAR-T cell	Multiple	GPC3			0	0	0		0					Carcinoma, Hepatocellular|Pancreatic Cancer Metastatic|Colorectal Cancer Metastatic	0			0	0	0	0	0	0	0	0	0
260	A Study of Chimeric Antigen Receptor T Cells Combined With Interventional Therapy in Advanced Liver Malignancy	NCT02959151	https://ClinicalTrials.gov/show/NCT02959151	No			Include	Phase 1 | Phase 2	2016-07-01	unknown status	Interventional	No	No		Unicenter study	Autologous			0	0		0.21	Drug: CAR-T cell	Single target	MSLN			0	0	0		0					Carcinoma, Hepatocellular|Pancreatic Cancer Metastatic|Colorectal Cancer Metastatic	0			0	0	0	0	0	0	0	0	0
261	IMC001 for Clinical Research on Advanced Digestive System Malignancies	NCT05028933	https://ClinicalTrials.gov/show/NCT05028933	No			Include	Phase 1	2021-09-30	Not yet recruiting	Interventional	No	No		Unicenter study	Autologous			0	0		0.3	Drug: EPCAM CAR-T	Single target	EPCAM			0	0	0		0					Advanced Hepatocellular Carcinoma|Advanced Colorectal Cancer|Advanced Gastric Cancer|Advanced Pancreatic Cancer	0			0	0	0	0	0	0	0	0	0
262	Safety and Efficacy of IM21 Car-t Cells in Patients With Recurrent or Refractory BCMA Positive Multiple Myeloma	NCT03711864	https://ClinicalTrials.gov/show/NCT03711864	No			Include	Phase 1	2019-02-25	Recruiting	Interventional	No	No		Unicenter study	Autologous			0	0		0.5	Biological: IM21 CAR-T cells	Single target	BCMA			1	1	0		0					Multiple Myeloma	0			0	0	0	0	0	0	0	0	0
263	Anti-CD19/BCMA Bispecific CAR-T Cell Therapy for R/R POMES	NCT03879382	https://ClinicalTrials.gov/show/NCT03879382	No			Include	Phase 1	2019-02-27	Active. Not recruiting	Interventional	No	No		Unicenter study	Autologous			0	0			Biological: anti-CD19/BCMA CAR-T cells|Drug: Fludarabine|Drug: Cyclophosphamide	Dual target	BCMA	CD19		1	1	0		0					POMES Syndrome|Relapsed and Refractory POMES Syndrome	0			0	0	0	0	0	0	0	0	0
264	Sequential Infusion of Anti-CD19 and Anti-CD20 CAR-T Cells Against Relapsed and Refractory B-cell Lymphoma	NCT03207178	https://ClinicalTrials.gov/show/NCT03207178	Yes		10.1016/j.clim.2014.10.002 ; 10.2217/imt.14.93 ; 10.1200/JCO.2015.64.5929 ; 10.1007/s40265-017-0690-8 ; 10.1002/14651858.CD013365 ; 10.1002/cam4.3259	Include	Phase 1 | Phase 2	2017-03-01	unknown status	Interventional	No	No		Unicenter study	Autologous			0	0		1	Biological: Mixed CD19/CD20 CAR-T Transfer	Dual target	CD19	CD20		0	0	0		0					Recurrent or Refractory B Cell Malignancy	0			0	0	0	0	0	0	1	0	0
265	19(T2)28z1xx Chimeric Antigen Receptor (CAR) T Cells in People With B-Cell Cancers	NCT04464200	https://ClinicalTrials.gov/show/NCT04464200	Yes		10.1002/14651858.CD013365	Include	Phase 1	2020-07-06	Recruiting	Interventional	No	No		Unicenter study	Autologous			1	0		0.42	Drug: 19(T2)28z1xx CAR T cells	Single target	CD19			0	0	0		0					Diffuse Large B Cell Lymphoma|Primary Mediastinal Large B Cell Lymphoma|Transformed Follicular Lymphoma to Diffuse Large B Cell Lymphoma|Chronic Lymphocytic Leukemia|Indolent Non-Hodgkin Lymphoma|Marginal Zone Lymphoma|Waldenstrom Macroglobulinemia|Burkitt's Lymphoma|Primary CNS Lymphoma	0			1	0	1	0	1	1	0	0	0
266	CAR T Cells for Refractory B Cell Malignancy	NCT02963038	https://ClinicalTrials.gov/show/NCT02963038	No			Include	Phase 1 | Phase 2	2016-06-01	unknown status	Interventional	No	No		Unicenter study	Autologous			1	1			Biological: Autologous CD19-targeting CAR T cells	Single target	CD19			0	0	0		0					B-Cell Leukemia|B-Cell Lymphoma	0			0	0	0	0	0	0	1	0	0
267	CD19 CAR T Cells in Patients With Relapsed or Refractory CD19 Positive B-cell Lymphoma	NCT03029338	https://ClinicalTrials.gov/show/NCT03029338	No			Include	Phase 1	2017-06-08	Active. Not recruiting	Interventional	No	No		Unicenter study	Autologous			0	1		2	Biological: CD19 CAR T cells	Single target	CD19			0	0	0		0					Lymphomas Non-Hodgkin's B-Cell|Relapse	0			0	0	1	0	0	0	0	0	0
268	Anti-MSLNthelin CAR T Cells for Patients With Recurrent or Metastatic Malignant Tumors	NCT02930993	https://ClinicalTrials.gov/show/NCT02930993	No			Include	Phase 1	2016-08-01	unknown status	Interventional	No	No		Unicenter study	Autologous			0	0		0.05	Biological: anti-MSLNthelin CAR T cells	Single target	MSLN			0	0	0		0					MSLNthelin Positive Tumors	0		1	0	0	0	0	0	0	0	0	0
269	A Clinical Research of CAR T Cells Targeting CEA Positive Cancer	NCT02349724	https://ClinicalTrials.gov/show/NCT02349724	No			Include	Phase 1	2014-12-01	unknown status	Interventional	No	No		Unicenter study	Autologous			0	0			Biological: Anti-CEA-CAR T	Single target	CEA			0	0	0		0					Lung Cancer|Colorectal Cancer|Gastric Cancer|Breast Cancer|Pancreatic Cancer	0			0	0	0	0	0	0	0	0	0
270	Intravenous Autologous CD19 CAR-T Cells for R/R B-ALL	NCT03937544	https://ClinicalTrials.gov/show/NCT03937544	No			Include	Phase 2 | Phase 3	2019-03-19	Recruiting	Interventional	No	No		Unicenter study	Autologous			0	0			Biological: CD19 CAR-T CELLS|Drug: Cyclophosphamide|Drug: Fludarabine	Single target	CD19			1	1	0		0					Relapsed B Acute Lymphoblastic Leukaemia|Refractory B Acute Lymphoblastic Leukaemia	0			0	1	0	0	0	0	0	0	0
271	Her2-specific Chimeric Antigen Receptor (CAR) T Cells for Children With Ependymoma	NCT04903080	https://ClinicalTrials.gov/show/NCT04903080	No			Include	Phase 1	2021-09-03	Not yet recruiting	Interventional	No	No		Unicenter study	Autologous			0	0			Biological: Her2 Specific CAR T Cell	Single target	Her2			0	1	0		0					Ependymoma	0		1	0	0	0	0	0	0	0	0	0
272	CD19-targeting CAR T Cells in Relapsed or Refractory CD19 Positive B-cell Malignancies	NCT03559439	https://ClinicalTrials.gov/show/NCT03559439	No			Include	Phase 1	2018-04-24	Recruiting	Interventional	No	No		Unicenter study	Autologous			1	0		0.1	Biological: CD19 CAR T	Single target	CD19			0	0	0		0					B-cell Malignancy|B-cell Lymphoma|B-Cell Acute Lymphoblastic Leukaemia	0			0	1	0	0	0	0	1	0	0
273	Multiple CAR-T Cell Therapy Targeting AML	NCT04010877	https://ClinicalTrials.gov/show/NCT04010877	No			Include	Phase 1 | Phase 2	2019-08-01	Recruiting	Interventional	No	No		Multicenter study	Autologous			0	0			Biological: CLL-1, CD33 and/or CD123-specific CAR gene-engineered T cells	Dual target	CLL-1	CD33		0	0	0		0					Acute Myeloid Leukemia	0			0	0	0	0	0	0	0	0	0
274	Her2-CAR T Cells in Treating Patients With Recurrent Brain or Leptomeningeal Metastases	NCT03696030	https://ClinicalTrials.gov/show/NCT03696030	No			Include	Phase 1	2018-08-31	Recruiting	Interventional	No	No			Autologous			0	1			Biological: Chimeric Antigen Receptor T-Cell Therapy	Single target	Her2			0	0	0		0					Malignant Neoplasm|Metastatic Malignant Neoplasm in the Brain|Metastatic Malignant Neoplasm in the Leptomeninges|Breast Cancer|Her2-positive Breast Cancer	0			0	0	0	0	0	0	0	0	0
275	CAR-T Cells Combined With Peptide Specific Dendritic Cell in Relapsed/Refractory Leukemia/MDS	NCT03291444	https://ClinicalTrials.gov/show/NCT03291444	No			Include	Phase 1	2017-09-23	Recruiting	Interventional	No	No		Unicenter study	Autologous			0	0			Biological: Chimeric antigen receptor T cells|Biological: peptide specific dendritic cell	Single target	CD10			0	0	0		0	1	Tumor-associated antigen	Eps8 or WT1		Leukemia, Acute Lymphocytic (ALL)|Leukemia, Acute Myelogenous (AML)|Myelodysplastic Syndromes	0			0	1	0	0	0	0	0	0	0
275	CAR-T Cells Combined With Peptide Specific Dendritic Cell in Relapsed/Refractory Leukemia/MDS	NCT03291444	https://ClinicalTrials.gov/show/NCT03291444	No			Include	Phase 1	2017-09-23	Recruiting	Interventional	No	No		Unicenter study	Autologous			0	0			Biological: Chimeric antigen receptor T cells|Biological: peptide specific dendritic cell	Single target	CD117			0	0	0		0	1		Eps8 or WT1		Leukemia, Acute Lymphocytic (ALL)|Leukemia, Acute Myelogenous (AML)|Myelodysplastic Syndromes	0			0	1	0	0	0	0	0	0	0
275	CAR-T Cells Combined With Peptide Specific Dendritic Cell in Relapsed/Refractory Leukemia/MDS	NCT03291444	https://ClinicalTrials.gov/show/NCT03291444	No			Include	Phase 1	2017-09-23	Recruiting	Interventional	No	No		Unicenter study	Autologous			0	0			Biological: Chimeric antigen receptor T cells|Biological: peptide specific dendritic cell	Single target	CD123			0	0	0		0	1		Eps8 or WT1		Leukemia, Acute Lymphocytic (ALL)|Leukemia, Acute Myelogenous (AML)|Myelodysplastic Syndromes	0			0	1	0	0	0	0	0	0	0
275	CAR-T Cells Combined With Peptide Specific Dendritic Cell in Relapsed/Refractory Leukemia/MDS	NCT03291444	https://ClinicalTrials.gov/show/NCT03291444	No			Include	Phase 1	2017-09-23	Recruiting	Interventional	No	No		Unicenter study	Autologous			0	0			Biological: Chimeric antigen receptor T cells|Biological: peptide specific dendritic cell	Single target	CD19			0	0	0		0	1		Eps8 or WT1		Leukemia, Acute Lymphocytic (ALL)|Leukemia, Acute Myelogenous (AML)|Myelodysplastic Syndromes	0			0	1	0	0	0	0	0	0	0
275	CAR-T Cells Combined With Peptide Specific Dendritic Cell in Relapsed/Refractory Leukemia/MDS	NCT03291444	https://ClinicalTrials.gov/show/NCT03291444	No			Include	Phase 1	2017-09-23	Recruiting	Interventional	No	No		Unicenter study	Autologous			0	0			Biological: Chimeric antigen receptor T cells|Biological: peptide specific dendritic cell	Single target	CD20			0	0	0		0	1		Eps8 or WT1		Leukemia, Acute Lymphocytic (ALL)|Leukemia, Acute Myelogenous (AML)|Myelodysplastic Syndromes	0			0	1	0	0	0	0	0	0	0
275	CAR-T Cells Combined With Peptide Specific Dendritic Cell in Relapsed/Refractory Leukemia/MDS	NCT03291444	https://ClinicalTrials.gov/show/NCT03291444	No			Include	Phase 1	2017-09-23	Recruiting	Interventional	No	No		Unicenter study	Autologous			0	0			Biological: Chimeric antigen receptor T cells|Biological: peptide specific dendritic cell	Single target	CD22			0	0	0		0	1		Eps8 or WT1		Leukemia, Acute Lymphocytic (ALL)|Leukemia, Acute Myelogenous (AML)|Myelodysplastic Syndromes	0			0	1	0	0	0	0	0	0	0
275	CAR-T Cells Combined With Peptide Specific Dendritic Cell in Relapsed/Refractory Leukemia/MDS	NCT03291444	https://ClinicalTrials.gov/show/NCT03291444	No			Include	Phase 1	2017-09-23	Recruiting	Interventional	No	No		Unicenter study	Autologous			0	0			Biological: Chimeric antigen receptor T cells|Biological: peptide specific dendritic cell	Single target	CD33			0	0	0		0	1		Eps8 or WT1		Leukemia, Acute Lymphocytic (ALL)|Leukemia, Acute Myelogenous (AML)|Myelodysplastic Syndromes	0			0	1	0	0	0	0	0	0	0
275	CAR-T Cells Combined With Peptide Specific Dendritic Cell in Relapsed/Refractory Leukemia/MDS	NCT03291444	https://ClinicalTrials.gov/show/NCT03291444	No			Include	Phase 1	2017-09-23	Recruiting	Interventional	No	No		Unicenter study	Autologous			0	0			Biological: Chimeric antigen receptor T cells|Biological: peptide specific dendritic cell	Single target	CD34			0	0	0		0	1		Eps8 or WT1		Leukemia, Acute Lymphocytic (ALL)|Leukemia, Acute Myelogenous (AML)|Myelodysplastic Syndromes	0			0	1	0	0	0	0	0	0	0
275	CAR-T Cells Combined With Peptide Specific Dendritic Cell in Relapsed/Refractory Leukemia/MDS	NCT03291444	https://ClinicalTrials.gov/show/NCT03291444	No			Include	Phase 1	2017-09-23	Recruiting	Interventional	No	No		Unicenter study	Autologous			0	0			Biological: Chimeric antigen receptor T cells|Biological: peptide specific dendritic cell	Single target	CD38			0	0	0		0	1		Eps8 or WT1		Leukemia, Acute Lymphocytic (ALL)|Leukemia, Acute Myelogenous (AML)|Myelodysplastic Syndromes	0			0	1	0	0	0	0	0	0	0
275	CAR-T Cells Combined With Peptide Specific Dendritic Cell in Relapsed/Refractory Leukemia/MDS	NCT03291444	https://ClinicalTrials.gov/show/NCT03291444	No			Include	Phase 1	2017-09-23	Recruiting	Interventional	No	No		Unicenter study	Autologous			0	0			Biological: Chimeric antigen receptor T cells|Biological: peptide specific dendritic cell	Single target	CD56			0	0	0		0	1		Eps8 or WT1		Leukemia, Acute Lymphocytic (ALL)|Leukemia, Acute Myelogenous (AML)|Myelodysplastic Syndromes	0			0	1	0	0	0	0	0	0	0
275	CAR-T Cells Combined With Peptide Specific Dendritic Cell in Relapsed/Refractory Leukemia/MDS	NCT03291444	https://ClinicalTrials.gov/show/NCT03291444	No			Include	Phase 1	2017-09-23	Recruiting	Interventional	No	No		Unicenter study	Autologous			0	0			Biological: Chimeric antigen receptor T cells|Biological: peptide specific dendritic cell	Single target	MUC1			0	0	0		0	1		Eps8 or WT1		Leukemia, Acute Lymphocytic (ALL)|Leukemia, Acute Myelogenous (AML)|Myelodysplastic Syndromes	0			0	1	0	0	0	0	0	0	0
276	Safety and Efficacy Evaluation of 4th Generation Safety-engineered CAR T Cells Targeting Sarcomas	NCT03356782	https://ClinicalTrials.gov/show/NCT03356782	Yes		10.1080/14728214.2019.1654455	Include	Phase 1 | Phase 2	2017-12-01	Recruiting	Interventional	No	No		Unicenter study	Autologous		Fourth generation	0	0		1	Biological: Sarcoma-specific CAR-T cells					0	0	0		0	1	ICB	IgT		Sarcoma|Osteoid Sarcoma|Ewing Sarcoma	0		1	0	0	0	0	0	0	0	0	0
277	CAR-T Cell Immunotherapy in CD19 Positive Relapsed or Refractory Leukemia and Lymphoma	NCT02819583	https://ClinicalTrials.gov/show/NCT02819583	No			Include	Phase 1 | Phase 2	2016-10-01	unknown status	Interventional	No	No		Unicenter study	Autologous			0	0			Biological: PCAR-019 (anti-CD19 CAR-T cells)	Single target	CD19			0	0	0		0					Acute Lymphocytic Leukemia|Chronic Lymphocytic Leukemia|Follicular Lymphoma|Mantle Cell Lymphoma|B-cell Prolymphocytic Leukemia|Diffuse Large Cell Lymphoma	0			1	1	0	1	1	0	0	0	0
278	French Register Of Patients With Hemopathy Eligible For CAR-T Cell Treatment	NCT04328298	https://ClinicalTrials.gov/show/NCT04328298				Exclude			Recruiting	Observational								0	0								0	0	0		0					Hematopathology Eligible or CAR-t Cell Treatment	0			0	0	0	0	0	0	0	0	0
279	CD19-targeting, 3rd Generation CAR T Cells for Refractory B Cells Malignancy	NCT03068416	https://ClinicalTrials.gov/show/NCT03068416	No			Include	Phase 2	2017-09-18	Active. Not recruiting	Interventional	No	No		Unicenter study	Autologous		Third generation	1	1			Biological: CAR T cells	Single target	CD19			0	0	0		0					B-cell Leukemia|B-Cell Lymphoma	0			0	1	0	0	0	0	1	0	0
280	CD276 CAR-T for Patients With Advanced CD276+ Solid Tumors	NCT04691713	https://ClinicalTrials.gov/show/NCT04691713	No			Include	Early Phase 1	2019-09-01	Recruiting	Interventional	No	No		Unicenter study	Autologous			0	0			Drug: Targeting CD276 autologous chimeric antigen receptor T cells	Single target	B7-H3			0	0	0		0					CAR|Solid Tumor	0		1	0	0	0	0	0	0	0	0	0
281	MSLN-CAR T Cells Therapy for Relapsed and Refractory Epithelial Ovarian Cancer	NCT03916679	https://ClinicalTrials.gov/show/NCT03916679	No			Include	Phase 1 | Phase 2	2019-04-20	Recruiting	Interventional	No	No			Autologous			0	0			Biological: anti-MSLN CAR-T cells	Single target	MSLN			1	1	0		0	1		PD-1 Knockout		Ovarian Cancer	0			0	0	0	0	0	0	0	0	0
282	Study of Anti-CD22 CAR-T Cells Treating Leukemia Children	NCT04340167	https://ClinicalTrials.gov/show/NCT04340167	No			Include	Phase 2	2020-05-01	Recruiting	Interventional	No	No		Unicenter study	Autologous			0	0			Biological: Autologous humanized anti-CD22 chimeric antigen receptor T cells	Single target	CD22			1	1	0		0					Acute Lymphoblastic Leukemia|Acute Lymphoblastic Leukemia, in Relapse|Refractory Acute Lymphoblastic Leukemia	0			0	1	0	0	0	0	0	0	0
283	Phase II Study of Anti-CD19 CAR-T Cells Treating Leukemia Children	NCT04325841	https://ClinicalTrials.gov/show/NCT04325841	No			Include	Phase 2	2020-05-01	Recruiting	Interventional	No	No		Unicenter study	Autologous			0	0			Biological: Murine autologous anti-CD19 chimeric antigen receptor T cells	Single target	CD19			1	1	0		0					Acute Lymphoblastic Leukemia, Pediatric|Acute Lymphoblastic Leukemia, in Relapse|Refractory Acute Lymphoblastic Leukemia	0			0	1	0	0	0	0	0	0	0
284	A Trial to Evaluate the Safety and Efficacy of CLDN6 CAR-T +/- CLDN6 RNA-LPX	NCT04503278	https://ClinicalTrials.gov/show/NCT04503278	No			Include	Phase 1 | Phase 2	2020-09-16	Recruiting	Interventional	No	No		Multicenter study	Autologous			0	0			Biological: CLDN6 CAR-T|Biological: CLDN6 RNA-LPX	Single target	CLDN6			0	0	0		0	1	Tumor-associated antigen	RNA-LPX		Solid Tumor	0		1	0	0	0	0	0	0	0	0	0
285	Leukemia-Specific Immune Cells (BAFFR- CAR T Cells) for the Treatment of Relapsed or Refractory B-cell Acute Lymphoblastic Leukemia	NCT04690595	https://ClinicalTrials.gov/show/NCT04690595	No			Include	Phase 1	2021-05-18	Active. Not recruiting	Interventional	No	No						0	0			Biological: BAFFR-CAR T cells	Single target	BAFFR			0	0	0		0					Relapsed or Refractory B-cell Acute Lymphoblastic Leukemia	0			0	1	0	0	0	0	0	0	0
286	Study of CRISPR-Cas9 Mediated PD-1 and TCR Gene-knocked Out MSLNthelin-directed CAR-T Cells in Patients With MSLNthelin Positive Multiple Solid Tumors.	NCT03545815	https://ClinicalTrials.gov/show/NCT03545815	No			Include	Phase 1	2018-03-19	Recruiting	Interventional	No	No		Unicenter study	Autologous			0	0			Biological: anti-MSLNthelin CAR-T cells	Single target	MSLN			0	0	0		0	1		PD-1 Knockout		Solid Tumor, Adult	0		1	0	0	0	0	0	0	0	0	0
287	Autologous CD19 CAR T Cells in Relapsed or Refractory B-cell Lymphoma	NCT02842138	https://ClinicalTrials.gov/show/NCT02842138	Yes		10.1038/s41591-019-0421-7	Include	Phase 1	2018-02-28	unknown status	Interventional	No	No		Unicenter study	Autologous			0	0			Biological: autologous anti-CD19 CAR T cells	Single target	CD19			1	1	0		0					B-cell Lymphoma	0			0	0	0	0	0	0	1	0	0
288	CAR T and PD-1 Knockout Engineered T Cells for Esophageal Cancer	NCT03706326	https://ClinicalTrials.gov/show/NCT03706326	No			Include	Phase 1 | Phase 2	2018-09-28	unknown status	Interventional	No	No			Autologous			0	0			Biological: Anti-MUC1 CAR-T cells|Biological: PD-1 knockout Engineered T cells|Combination Product: CAR-T combined with PD-1 Knockout T cells	Single target	MUC1			0	0	0		0	1		PD-1		Advanced Esophageal Cancer	0			0	0	0	0	0	0	0	0	0
289	Pilot Study of Autologous Anti-EGFRvIII CAR T Cells in Recurrent Glioblastoma Multiforme	NCT02844062	https://ClinicalTrials.gov/show/NCT02844062	No			Include	Phase 1	2016-06-01	unknown status	Interventional	No	No		Unicenter study	Autologous			0	0		0.05	Biological: anti-EGFRvIII CAR T cells|Drug: cyclophosphamide|Drug: Fludarabine	Single target	EGFR			1	1	0		0					Glioblastoma Multiforme	0			0	0	0	0	0	0	0	0	0
290	P-PSMA-101 CAR-T Cells in the Treatment of Subjects With Metastatic Castration-Resistant Prostate Cancer (mCRPC)	NCT04249947	https://ClinicalTrials.gov/show/NCT04249947	No			Include	Phase 1	2020-02-28	Recruiting	Interventional	No	No		Multicenter study	Autologous			0	0			Biological: P-PSMA-101 CAR-T cells|Drug: Rimiducid	Single target	PSMA			0	0	0		0					Prostatic Neoplasms, Castration-Resistant|Neoplasms by Histologic Type|Neoplasms, Prostate|Prostate Cancer|Metastatic Castration-resistant Prostate Cancer|Neoplasms|Prostatic Neoplasms|Genital Neoplasms, Male|Urogenital Neoplasms|Neoplasms by Site|Prostatic Disease	0			0	0	0	0	0	0	0	0	0
291	A Feasibility and Safety Study of Concomitant Therapy With Allo-CAR-T Cells and Allo-HSCT in Patients With Relapse or Refractory Leukemia	NCT03463928	https://ClinicalTrials.gov/show/NCT03463928	No			Include	Phase 1	2017-10-08	unknown status	Interventional	No	No		Unicenter study	Autologous			0	0			Biological: donor-derived CD19/22 bispecific CAR-T cells or CD19-directed CAR-T cells; donor-derived-HSCT	Dual target	CD19	CD22		0	0	0		0	1	Co-infusion	Donor-derived HSCT		B Cell Leukemia	0			0	1	0	0	0	0	0	0	0
292	Study of PD-1 Inhibitors After CD30.CAR T Cell Therapy in Relapsed/Refractory Hodgkin Lymphoma	NCT04134325	https://ClinicalTrials.gov/show/NCT04134325	No			Exclude		2019-09-01	Recruiting	Interventional								0	0			Biological: Nivolumab|Biological: Pembrolizumab					0	0	0		0					Relapsed Hodgkin Lymphoma|Refractory Hodgkin Lymphoma	0			0	0	0	0	0	0	0	0	0
293	Phase I/II Study of Enhanced CD33 CAR T Cells in Subjects With Relapsed or Refractory Acute Myeloid Leukemia	NCT04835519	https://ClinicalTrials.gov/show/NCT04835519	No			Include	Phase 1 | Phase 2	2021-04-08	Recruiting	Interventional	No	No		Unicenter study	Autologous			0	0		0.5	Biological: chimeric antigen receptor T cell	Single target	CD33			1	1	0		0					Acute Myeloid Leukemia|Relapse Leukemia|Refractory Acute Myeloid Leukemia	0			0	0	0	0	0	0	0	0	0
294	BCMA-directed CAR-T Cell Therapy in Adult Patients With Relapsed and/or Refractory Multiple Myeloma	NCT04318327	https://ClinicalTrials.gov/show/NCT04318327	No			Include	Phase 1	2020-07-23	Recruiting	Interventional	No	No		Multicenter study	Autologous			0	0			Biological: PHE885	Single target	BCMA			0	0	0		0					Multiple Myeloma	0			0	0	0	0	0	0	0	0	0
295	ENABLE (Engaging Toll-like Receptor Signalling for B-cell Lymphoma Chimeric Antigen Receptor Therapy)	NCT04049513	https://ClinicalTrials.gov/show/NCT04049513	Yes		10.1002/14651858.CD013365 ; 10.1111/bcp.14281 ; 10.1136/bmjopen-2019-034629	Include	Phase 1	2019-10-11	Recruiting	Interventional	No	No		Unicenter study	Autologous		Third generation	1	0		0.05	Biological: WZTL002-1 (1928T2z CAR-T cells)|Drug: Cyclophosphamide and Fludarabine lymphodepleting chemotherapy	Single target	CD19			1	1	0		0					Lymphomas Non-Hodgkin's B-Cell|Diffuse Large B-cell Lymphoma (DLBCL)|Primary Mediastinal B-cell Lymphoma (PMBCL)|Transformed Follicular Lymphoma (TFL)|Follicular Lymphoma (FL)|Mantle Cell Lymphoma (MCL)	0			0	0	1	0	0	1	0	0	0
296	CD22-CAR T Cells in Children and Young Adults With B Cell Malignancies	NCT04088864	https://ClinicalTrials.gov/show/NCT04088864	No			Include	Phase 1	2020-01-10	Recruiting	Interventional	No	No		Unicenter study	Autologous			0	0		1	Drug: Fludarabine|Drug: Cyclophosphamide|Drug: Autologous CD22 CAR T	Single target	CD22			1	1	0		0					B Cell Lymphoma|Acute Lymphoblastic Leukemia, Pediatric|Lymphoma	0			0	1	0	0	0	0	1	0	0
297	Study of Sequential CAR-T Cell Treating Leukemia Children	NCT04340154	https://ClinicalTrials.gov/show/NCT04340154	No			Include	Phase 2	2020-05-01	Recruiting	Interventional	No	No		Unicenter study	Autologous			0	0			Biological: chimeric antigen receptor T cell	Dual target	CD19	CD22		1	1	0		0					Acute Lymphoblastic Leukemia|Acute Lymphoblastic Leukemia, in Relapse|Refractory Acute Lymphoid Leukemia	0			0	1	0	0	0	0	0	0	0
298	Autologous CD22 CAR T Cells in Adults w/ Recurrent or Refractory B Cell Malignancies	NCT04088890	https://ClinicalTrials.gov/show/NCT04088890	Yes		10.1182/blood.2020009432	Include	Phase 1	2019-09-12	Recruiting	Interventional	No	No		Unicenter study	Autologous			0	0		0.3	Drug: Fludarabine|Drug: Cyclophosphamide|Drug: CD22 CAR	Single target	CD22			1	1	0		0					B-ALL|B-cell Non Hodgkin Lymphoma|DLBCL|Follicular Lymphoma Grade 3B	0			1	1	1	0	1	0	0	0	0
299	CAR T Cells in Treating Patients With Malignant Gliomas Overexpressing EGFR	NCT02331693	https://ClinicalTrials.gov/show/NCT02331693	No			Include	Phase 1	2014-12-01	unknown status	Interventional	No	No		Unicenter study	Autologous			0	0			Biological: anti-EGFR CAR T	Single target	EGFR			1	1	0		0					Advanced Glioma	0			0	0	0	0	0	0	0	0	0
300	Safety and Efficacy Evaluation of IM19 CAR-T Cells (IM19CAR-T)	NCT03173417	https://ClinicalTrials.gov/show/NCT03173417	Yes	Efficacy and safety of anti-CD19 CAR T-cell therapy in 110 patients with B-cell acute lymphoblastic leukemia with high-risk features	10.1182/bloodadvances.2020001466	Include	Phase 1 | Phase 2	2017-05-23	Completed	Interventional	Yes	Yes		Unicenter study	Autologous		Second generation	0	1		0.1	Biological: IM19 CAR-T|Drug: fludarabine and cyclophosphamide	Single target	CD19			1	1	0		0					Leukemia	0			0	1	0	0	0	0	0	0	0
301	CTLA-4 and PD-1 Antibodies Expressing MSLNthelin-CAR-T Cells for MSLNthelin Positive Advanced Solid Tumor	NCT03182803	https://ClinicalTrials.gov/show/NCT03182803	No			Include	Phase 1 | Phase 2	2017-06-07	unknown status	Interventional	No	No		Unicenter study	Autologous		Fourth generation	0	0		20	Biological: CTLA-4/PD-1 antibodies expressing MSLNCAR-T	Single target	MSLN			0	1	0		0					Advanced Solid Tumor	0		1	0	0	0	0	0	0	0	0	0
302	CD7 CAR-T in the Treatment of CD7 Positive Refractory Relapsed Acute Leukemia	NCT04785833	https://ClinicalTrials.gov/show/NCT04785833	No			Include	Phase 1	2021-03-04	Recruiting	Interventional	No	No		Unicenter study	Autologous		Second generation	1	1			Drug: T cell injection targeting CD7 chimeric antigen receptor	Single target	CD7			0	0	0		0					T-ALL	0			0	1	0	0	0	0	0	1	0
303	Pilot Study of T-APCs Following CAR T Cell Immunotherapy for CD19+ Leukemia	NCT03186118	https://ClinicalTrials.gov/show/NCT03186118				Exclude	Phase 1		Recruiting	Interventional								0	0			Biological: T-cell Antigen Presenting Cells expressing truncated CD19 (T-APC)					0	0	0		0					CD 19+ Acute Leukemia	0			0	0	0	0	0	0	0	0	0
304	A Clinical Research of CAR T Cells Targeting CD19 Positive Malignant B-cell Derived Leukemia and Lymphoma	NCT02349698	https://ClinicalTrials.gov/show/NCT02349698	Yes	Sustained Therapeutic Efficacy of Humanized Anti-CD19 Chimeric Antigen Receptor T Cells in Relapsed/Refractory Acute Lymphoblastic Leukemia	10.1158/1078-0432.CCR-19-1339	Include	Phase 1 | Phase 2	2014-12-01	Recruiting	Interventional	Yes	No		Unicenter study	Autologous		Second generation	0	1		0.23	Biological: Chimeric Antigen Receptor Modified T cells Targeting CD19	Single target	CD19			1	1	1		0					Leukemia|Lymphoma	0			0	1	1	0	0	0	1	0	0
305	Study Evaluating the Efficacy and Safety With CD19CAR-T for Relapsed or Refractory Non-Hodgkin Lymphoma	NCT04012892	https://ClinicalTrials.gov/show/NCT04012892	No			Include	Phase 1	2019-05-01	unknown status	Interventional	No	No		Unicenter study	Autologous			0	0		0.05	Combination Product: CD19 CART	Single target	CD19			0	0	0		0					Relapsed Non-Hodgkin Lymphoma|Refractory Non-Hodgkin Lymphoma	0			0	0	1	0	0	0	0	0	0
306	Study Evaluating the Efficacy and Safety With CD19CAR-T for Relapsed or Refractory Acute Lymphoblastic Leukemia	NCT04012879	https://ClinicalTrials.gov/show/NCT04012879	No			Include	Phase 1	2019-05-01	unknown status	Interventional	No	No		Unicenter study	Autologous			0	0		0.05	Combination Product: CD19 CART	Single target	CD19			0	0	0		0					Relapsed Acute Lymphoblastic Leukemia|Refractory Acute Lymphoblastic Leukemia	0			0	1	0	0	0	0	0	0	0
307	P-BCMA-101 Tscm CAR-T Cells in the Treatment of Patients With Multiple Myeloma (MM)	NCT03288493	https://ClinicalTrials.gov/show/NCT03288493	No			Include	Phase 1 | Phase 2	2017-09-20	Recruiting	Interventional	No	No		Multicenter study	Autologous	Tscm		0	0			Biological: P-BCMA-101 CAR-T cells|Drug: Rimiducid	Single target	BCMA			0	0	0		0	1	Cell enhancer	Rimiducid		Multiple Myeloma	0			0	0	0	0	0	0	0	0	0
308	Study of CXCR5 Modified EGFE Chimeric Antigen Receptor Autologous T Cells in EGFR- Positive Patients With Advanced Non-small Cell Lung Cancer	NCT04153799	https://ClinicalTrials.gov/show/NCT04153799	No			Include	Phase 1	2019-11-01	Recruiting	Interventional	No	No		Unicenter study	Autologous		Fourth generation	0	1		0.5	Biological: CXCR5 modified EGFR Chimeric Antigen Receptor Autologous T cells	Single target	EGFR			0	0	0		0					Non Small Cell Lung Cancer	0			0	0	0	0	0	0	0	0	0
309	Iomab-ACT: A Pilot Study of 131-I Apamistamab Followed by CD19-Targeted CAR T-Cell Therapy for Patients With Relapsed or Refractory B-Cell Acute Lymphoblastic Leukemia or Diffuse Large B-Cell Lymphoma	NCT04512716	https://ClinicalTrials.gov/show/NCT04512716	No			Include	Early Phase 1	2021-02-02	Recruiting	Interventional	No	No		Unicenter study	Autologous		Second generation	1	0		1	Drug: 131-I Apamistamab|Biological: CAR T-cell	Single target	CD19			0	0	1	Iomab-B	0					B-ALL|DLBCL|B ALL|Dlbcl-Ci|DLBCL Unclassifiable|DLBCL, Nos Genetic Subtypes|DLBCL Activated B-Cell Type|DLBCL Germinal Center B-Cell Type|Diffuse Large B-cell Lymphoma|HGBL|HGBL, Nos	0			1	1	1	0	0	0	1	0	0
310	A Feasibility and Safety Study of Dual Specificity CD19 and CD22 CAR-T Cell Immunotherapy for CD19+CD22+ Leukemia	NCT03330691	https://ClinicalTrials.gov/show/NCT03330691	Yes	Rationally Designed Transgene-Encoded Cell-Surface Polypeptide Tag for Multiplexed Programming of CAR T-cell Synthetic Outputs	10.1158/2326-6066.CIR-20-0470	Include	Phase 1	2017-11-03	Recruiting	Interventional	No	No		Multicenter study	Autologous	CD4 CD8	Third generation	0	1			Biological: Patient-derived CD19- and CD22 specific CAR	Dual target	CD19	CD22		0	0	0		0					Leukemia|Lymphoma				1	1	1	1	1	1	1	1	0
311	A Study of GC019F CAR-T Cell Immunotherapy for Relapsed or Refractory B- ALL	NCT04595162	https://ClinicalTrials.gov/show/NCT04595162	No			Include	Phase 1	2021-03-15	Not yet recruiting	Interventional	No	No		Unicenter study	Autologous			0	0			Biological: GC019F	Single target	CD19			0	0	0		0					B-cell Acute Lymphoblastic Leukemia				0	1	0	0	0	0	0	0	0
312	Efficacy and Safety Evaluation of IM19 CAR-T Cell Therapy for MRD+ After Transplantation	NCT04336501	https://ClinicalTrials.gov/show/NCT04336501	No			Include	Phase 1	2019-01-01	Recruiting	Interventional	No	No		Unicenter study	Autologous			0	0			Biological: IM19 CAR-T	Single target	CD19			1	1	0		0					Leukemia	0			0	1	0	0	0	0	0	0	0
313	Clinical Trial for the Safety and Efficacy of Anti-CD7 CAR-T Cell Therapy for Patients With Relapsed or Refractory CD7 Positive Hematological Malignancy	NCT04599556	https://ClinicalTrials.gov/show/NCT04599556	No			Include	Phase 1 | Phase 2	2021-11-01	Recruiting	Interventional	No	No		Unicenter study	Autologous			0	0			Biological: anti-CD7 CAR-T	Single target	CD7			0	0	0		0					CD7+ Acute Leukemia|CD7+ Lymphoma	0			0	0	0	0	0	0	0	1	1
314	Long-term Follow-up of Patients Treated With Autologous T Cells Genetically Modified	NCT03628612	https://ClinicalTrials.gov/show/NCT03628612	No			Exclude	Phase 2	2021-08-03	Enrolling by invitation	Observational	No	No		Multicenter study	Autologous			0	0			Biological: AUTO CAR T cell therapy					0	0	0		0					Patients Followed for up to 15 Years Following Their First Dose of AUTO CAR T Cell Therapy|Multiple Myeloma|DLBCL|ALL, Adult and Pediatric|T Cell Lymphoma	0			1	1	0	0	0	0	1	0	1
315	Chimeric Antigen Receptor (CAR) T Cells With a Chlorotoxin Tumor-Targeting Domain for the Treatment of MPP2+ Recurrent or Progressive Glioblastoma	NCT04214392	https://ClinicalTrials.gov/show/NCT04214392	Yes	A phase 1 study to evaluate chimeric antigen receptor (CAR) T cells incorporating a chlorotoxin tumor-targeting domain for patients with MMP2+ Recurrent or progressive glioblastoma (NCT04214392).	10.1200/JCO.2021.39.15_suppl.TPS2662	Include	Phase 1	2020-02-26	Recruiting	Interventional	No	No		Unicenter study			Second generation	1	0			Biological: Chlorotoxin (EQ)-CD28-CD3zeta-CD19t-expressing CAR T-lymphocytes	Single target	Chlorotoxin			0	0	0		0					Recurrent Glioblastoma|Recurrent Malignant Glioma|Recurrent WHO Grade II Glioma|Recurrent WHO Grade III Glioma	0			0	0	0	0	0	0	0	0	0
316	Study of Feasibility and Safety of UCD19 Chimeric Antigen Receptor (CAR) T Cells in Adult Subjects With Relapsed/Refractory (R/R) B-Cell Non-Hodgkin's Lymphoma (B-NHL)	NCT04240808	https://ClinicalTrials.gov/show/NCT04240808	No			Include	Phase 1	2020-07-17	Recruiting	Interventional	No	No		Unicenter study	Autologous				0			Biological: UCD19 CAR T Cells	Single target	CD19			0	0	0		0					Non Hodgkin Lymphoma	0			1	0	1	1	0	0	1	0	0
317	Claudin18.2 CAR-T (CT041) in Patients With Gastric or Pancreatic Cancer	NCT04404595	https://ClinicalTrials.gov/show/NCT04404595	No			Include	Phase 1	2020-10-23	Recruiting	Interventional	No	No		Multicenter study	Autologous			0	0			Biological: CT041	Single target	CLDN 18.2			0	0	0		0					Gastric Cancer|Pancreatic Cancer	0			0	0	0	0	0	0	0	0	0
318	Assessment of Safety and Efficacy of IM19 for Relapsed or Refractory NHL Patients	NCT03528421	https://ClinicalTrials.gov/show/NCT03528421	Yes	Distribution of chimeric antigen receptor-modified T cells against CD19 in B-cell malignancies	10.1186/s12885-021-07934-1	Include	Phase 1	2018-03-22	unknown status	Interventional	No	No		Unicenter study	Autologous		Second generation	0	0		0.3	Biological: IM19|Drug: Fludarabine|Drug: Cyclophosphamide	Single target	CD19			1	1	0		0					Non Hodgkin Lymphoma	0			1	0	1	1	0	1	1	0	0
319	Impact of Treatment With Targeted Therapies on the Generation of CAR T Cells in CLL Patients	NCT04640909	https://ClinicalTrials.gov/show/NCT04640909				Exclude			Not yet recruiting	Interventional								0	0			Other: Peripheral blood samples withdrawal					0	0	0		0					CLL|Chronic Lymphocytic Leukemia	0			0	0	0	0	0	0	0	0	0
320	CD19 CAR T Cells in Patients With Resistant or Refractory CD19+ Acute Lymphoblastic Leukemia	NCT02975687	https://ClinicalTrials.gov/show/NCT02975687	Yes	Efficacy and safety of CD19 CAR T constructed with a new anti-CD19 chimeric antigen receptor in relapsed or refractory acute lymphoblastic leukemia	10.1186/s13045-020-00953-8	Include	Phase 1	2016-11-23	Completed	Interventional	No	Yes		Unicenter study			Second generation	0	1		5	Biological: CD19 CAR T cells	Single target	CD19			0	0	0		0	0				Acute Lymphoblastic Leukemia, Adult B-Cell|Acute Lymphoblastic Leukaemia Recurrent	0			0	1	0	0	0	0	0	0	0
321	A Study of GC022F CAR-T Cell Immunotherapy for Relapsed or Refractory B- ALL	NCT04129099	https://ClinicalTrials.gov/show/NCT04129099	Yes	Successful 24-Hours Manufacture of Anti-CD19/CD22 Dual Chimeric Antigen Receptor (CAR) T Cell Therapy for B-Cell Acute Lymphoblastic Leukemia (B-ALL)		Include	Early Phase 1	2019-10-15	Recruiting	Interventional	No	No		Unicenter study				0	0		0.06	Biological: GC022F	Dual target	CD19	CD22		0	0	0		0	0				B-cell Acute Lymphoblastic Leukemia	0			0	1	0	0	0	0	0	0	0
322	Combination CAR-T Cell Therapy Targeting Hematological Malignancies	NCT03125577	https://ClinicalTrials.gov/show/NCT03125577	Yes	Functional Improvement of Chimeric Antigen Receptor Through Intrinsic Interleukin-15Rα Signaling	10.2174/1566523218666181116093857	Include	Phase 1 | Phase 2	2017-04-19	Recruiting	Interventional	No	No		Multicenter study			Fourth generation	0	0			Biological: 4SCAR19 and 4SCAR22|Biological: 4SCAR19 and 4SCAR38|Biological: 4SCAR19 and 4SCAR20|Biological: 4SCAR19 and 4SCAR123|Biological: 4SCAR19 and 4SCAR70|Biological: 4SCAR19 and 4SCAR30	Single target	CD19			1	1	0		0	0				B-cell Malignancies	0			1	1	0	0	0	1	1	0	0
322	Combination CAR-T Cell Therapy Targeting Hematological Malignancies	NCT03125577	https://ClinicalTrials.gov/show/NCT03125577	Yes	Functional Improvement of Chimeric Antigen Receptor Through Intrinsic Interleukin-15Rα Signaling	10.2174/1566523218666181116093857	Include	Phase 1 | Phase 2	2017-04-19	Recruiting	Interventional	No	No		Multicenter study			Fourth generation	0	0			Biological: 4SCAR19 and 4SCAR22|Biological: 4SCAR19 and 4SCAR38|Biological: 4SCAR19 and 4SCAR20|Biological: 4SCAR19 and 4SCAR123|Biological: 4SCAR19 and 4SCAR70|Biological: 4SCAR19 and 4SCAR30	Single target	CD20			1	1	0		0	0				B-cell Malignancies	0			1	1	0	0	0	1	1	0	0
322	Combination CAR-T Cell Therapy Targeting Hematological Malignancies	NCT03125577	https://ClinicalTrials.gov/show/NCT03125577	Yes	Functional Improvement of Chimeric Antigen Receptor Through Intrinsic Interleukin-15Rα Signaling	10.2174/1566523218666181116093857	Include	Phase 1 | Phase 2	2017-04-19	Recruiting	Interventional	No	No		Multicenter study			Fourth generation	0	0			Biological: 4SCAR19 and 4SCAR22|Biological: 4SCAR19 and 4SCAR38|Biological: 4SCAR19 and 4SCAR20|Biological: 4SCAR19 and 4SCAR123|Biological: 4SCAR19 and 4SCAR70|Biological: 4SCAR19 and 4SCAR30	Single target	CD22			1	1	0		0	0				B-cell Malignancies	0			1	1	0	0	0	1	1	0	0
322	Combination CAR-T Cell Therapy Targeting Hematological Malignancies	NCT03125577	https://ClinicalTrials.gov/show/NCT03125577	Yes	Functional Improvement of Chimeric Antigen Receptor Through Intrinsic Interleukin-15Rα Signaling	10.2174/1566523218666181116093857	Include	Phase 1 | Phase 2	2017-04-19	Recruiting	Interventional	No	No		Multicenter study			Fourth generation	0	0			Biological: 4SCAR19 and 4SCAR22|Biological: 4SCAR19 and 4SCAR38|Biological: 4SCAR19 and 4SCAR20|Biological: 4SCAR19 and 4SCAR123|Biological: 4SCAR19 and 4SCAR70|Biological: 4SCAR19 and 4SCAR30	Single target	CD30			1	1	0		0	0				B-cell Malignancies	0			1	1	0	0	0	1	1	0	0
322	Combination CAR-T Cell Therapy Targeting Hematological Malignancies	NCT03125577	https://ClinicalTrials.gov/show/NCT03125577	Yes	Functional Improvement of Chimeric Antigen Receptor Through Intrinsic Interleukin-15Rα Signaling	10.2174/1566523218666181116093857	Include	Phase 1 | Phase 2	2017-04-19	Recruiting	Interventional	No	No		Multicenter study			Fourth generation	0	0			Biological: 4SCAR19 and 4SCAR22|Biological: 4SCAR19 and 4SCAR38|Biological: 4SCAR19 and 4SCAR20|Biological: 4SCAR19 and 4SCAR123|Biological: 4SCAR19 and 4SCAR70|Biological: 4SCAR19 and 4SCAR30	Single target	CD38			1	1	0		0	0				B-cell Malignancies	0			1	1	0	0	0	1	1	0	0
322	Combination CAR-T Cell Therapy Targeting Hematological Malignancies	NCT03125577	https://ClinicalTrials.gov/show/NCT03125577	Yes	Functional Improvement of Chimeric Antigen Receptor Through Intrinsic Interleukin-15Rα Signaling	10.2174/1566523218666181116093857	Include	Phase 1 | Phase 2	2017-04-19	Recruiting	Interventional	No	No		Multicenter study			Fourth generation	0	0			Biological: 4SCAR19 and 4SCAR22|Biological: 4SCAR19 and 4SCAR38|Biological: 4SCAR19 and 4SCAR20|Biological: 4SCAR19 and 4SCAR123|Biological: 4SCAR19 and 4SCAR70|Biological: 4SCAR19 and 4SCAR30	Single target	CD70			1	1	0		0	0				B-cell Malignancies	0			1	1	0	0	0	1	1	0	0
322	Combination CAR-T Cell Therapy Targeting Hematological Malignancies	NCT03125577	https://ClinicalTrials.gov/show/NCT03125577	Yes	Functional Improvement of Chimeric Antigen Receptor Through Intrinsic Interleukin-15Rα Signaling	10.2174/1566523218666181116093857	Include	Phase 1 | Phase 2	2017-04-19	Recruiting	Interventional	No	No		Multicenter study			Fourth generation	0	0			Biological: 4SCAR19 and 4SCAR22|Biological: 4SCAR19 and 4SCAR38|Biological: 4SCAR19 and 4SCAR20|Biological: 4SCAR19 and 4SCAR123|Biological: 4SCAR19 and 4SCAR70|Biological: 4SCAR19 and 4SCAR30	Single target	CD123			1	1	0		0	0				B-cell Malignancies	0			1	1	0	0	0	1	1	0	0
323	Memory-enriched CAR-T Cells Immunotherapy for B Cell Lymphoma	NCT02652910	https://ClinicalTrials.gov/show/NCT02652910	Yes	Chimeric antigen receptor (CAR) T-cell therapy for people with relapsed or refractory diffuse large B-cell lymphoma	10.1002/14651858.CD013365.pub2	Include	Phase 1 | Phase 2	2015-11-18	unknown status	Interventional	No	No		Unicenter study	Autologous		Third generation	1	0			Drug: CD19.CAR-T cells	Single target	CD19			0	0	0		0	0				Recurrent Adult Diffuse Large Cell Lymphoma|Recurrent Follicular Lymphoma|Recurrent Mantle Cell Lymphoma|Stage III Adult Diffuse Large Cell Lymphoma|Stage III Follicular Lymphoma|Stage III Mantle Cell Lymphoma|Stage IV Adult Diffuse Large Cell Lymphoma|Stage IV Follicular Lymphoma|Stage IV Mantle Cell Lymphoma	0			1	0	0	1	1	0	0	0	0
324	Non-gene Edited Anti-CD7 CAR T Cells for Relapsed/Refractory T Cell Malignances	NCT04934774	https://ClinicalTrials.gov/show/NCT04934774	No			Include	Phase 1	2021-02-27	Recruiting	Interventional	No	No		Unicenter study				0	0		1	Biological: CD7 CAR T cells	Single target	CD7			0	0	0		0	0				T-cell Acute Lymphoblastic Leukemia|T-cell Acute Lymphoblastic Lymphoma|T-cell Non-Hodgkin Lymphoma	0			0	0	0	0	0	0	0	0	1
325	Extracorporeal Cytokine Adsorption as Additive Treatment of CAR-T Associated Cytokine Release Syndrome (CRS)	NCT04048434	https://ClinicalTrials.gov/show/NCT04048434	No			Exclude			Recruiting	Interventional								0	0			Device: Cytosorb					0	0	0		0					Cytokine Release Syndrome|CAR-T	0			0	0	0	0	0	0	0	0	0
326	Outcomes After Chimeric Antigen Receptor Therapy and Radiation Therapy for Hematologic Malignancies	NCT04888338	https://ClinicalTrials.gov/show/NCT04888338	No			Exclude			Not yet recruiting	Observational								0	0			Other: Data Capture|Other: Electronic Medical Record					0	0	0		0					Hematopoietic and Lymphoid Cell Neoplasm	0			0	0	0	0	0	0	0	0	0
327	Optimizing Cellular and Humoral Immunity by Vaccinating With PCV13 Before and After CAR-T Therapy	NCT04745559	https://ClinicalTrials.gov/show/NCT04745559	No			Include	Phase 2	2021-02-09	Recruiting	Interventional	No	No		Unicenter study				0	0			Biological: Pneumococcal conjugate vaccine (PCV13)|Biological: CD19 targeted CAR T Cell Therapy	Single target	CD19			0	0	0		0	1	Immune boosting vaccine	PCV13 (Pneumococcal conjugate vaccine)		Diffuse Large-Cell Lymphoma|Primary Mediastinal Large B-Cell Lymphoma (PMBCL)|Transformed Follicular Lymphoma (TFL)|High-grade B-cell Lymphoma (HGBCL)	0			1	0	0	0	1	1	1	0	0
328	A Study of GC007F CAR-T Cell Immunotherapy for Relapsed or Refractory B- ALL	NCT03825718	https://ClinicalTrials.gov/show/NCT03825718	Yes	A Feasibility and Safety Study of a New CD19-Directed Fast CAR-T Therapy for Refractory and Relapsed B Cell Acute Lymphoblastic Leukemia		Include	Early Phase 1	2019-01-31	unknown status	Interventional	No	No		Unicenter study			Second generation	0	0		0.06	Biological: GC007F	Single target	CD19			1	1	0		0	0				B-cell Acute Lymphoblastic Leukemia	0			0	1	0	0	0	0	0	0	0
329	Phase I Clinical Trial of Autologous CD7-CAR T Cells in the Treatment of High-risk Acute T-cell Leukemia / Lymphoma	NCT04840875	https://ClinicalTrials.gov/show/NCT04840875	No			Include	Phase 1	2021-04-12	Recruiting	Interventional	No	No		Unicenter study	Autologous			0	0		0.5	Biological: chimeric antigen receptor T cell treatment	Single target	CD7			1	1	0		0	0				T Cell Lymphoma|T-cell Leukemia	0			0	0	0	0	0	0	0	1	1
330	CD19 CAR T Cells in Children and Adults With Relapsed or Refractory CD19 Positive B Cell Malignancies	NCT04943016	https://ClinicalTrials.gov/show/NCT04943016	No			Include	Phase 1	2021-06-29	Not yet recruiting	Interventional	No	No		Unicenter study	Autologous			0	0		1	Drug: CD19 Chimeric Antigen Receptor (CAR) T Cells	Single target	CD19			1	1	0		0	0				Relapsed/Refractory B-Cell Malignancies	0			0	1	0	0	0	0	1	0	0
331	EGFRvIII CAR T Cells for Newly-Diagnosed WHO Grade IV Malignant Glioma	NCT02664363	https://ClinicalTrials.gov/show/NCT02664363	Yes	Temozolomide lymphodepletion enhances CAR abundance and correlates with antitumor efficacy against established glioblastoma	10.1080/2162402X.2018.1434464	Include	Phase 1	2016-01-27	Terminated	Interventional	Yes	Yes		Unicenter study	Autologous		Third generation	1	1		4.5	Biological: EGFRvIII CAR T cells	Single target	EGFR			0	0	1		0	0				Glioblastoma|Gliosarcoma	0			0	0	0	0	0	0	0	0	0
332	MM CAR-T to Upgrade Response	NCT05032820	https://ClinicalTrials.gov/show/NCT05032820	No			Include	Phase 2	2021-09-21	Not yet recruiting	Interventional	No	No		Unicenter study	Autologous		Second generation	0	1		6.5	Drug: Lenalidomide and bb2121	Single target	BCMA			1	1	0		0	1	Immunomodulatory drug	Lenalidomide (antineoplásico)		Multiple Myeloma	0			0	0	0	0	0	0	0	0	0
333	A Study of GC022F CAR-T Cell Immunotherapy for Relapsed or Refractory B- NHL	NCT04412174	https://ClinicalTrials.gov/show/NCT04412174	No			Include	Early Phase 1	2020-06-02	Not yet recruiting	Interventional	No	No		Unicenter study	Autologous		Second generation	0	1		0.3	Biological: GC022F	Dual target	CD19	CD22		1	1	0		0	0				B-cell Non Hodgkin Lymphoma	0			0	0	0	0	0	0	1	0	0
334	Anti-ALPP CAR-T Cells Immunotherapy for Ovarian and Endometrial Cancer	NCT04627740	https://ClinicalTrials.gov/show/NCT04627740	No			Include	Phase 1 | Phase 2	2020-11-13	Not yet recruiting	Interventional	No	No		Unicenter study	Autologous			0	0			Drug: Retroviral vector-transduced autologous T cells to express anti-ALPP CARs	Single target	ALPP			0	0	1		0	0				Ovarian Cancer|Endometrial Cancer	0			0	0	0	0	0	0	0	0	0
335	Modified Immune Cells (CD19-CD22 CAR T Cells) in Treating Patients With Recurrent or Refractory CD19 Positive, CD22 Positive Leukemia or Lymphoma	NCT04029038	https://ClinicalTrials.gov/show/NCT04029038	No			Include	Phase 1 | Phase 2	2019-07-23	Not yet recruiting	Interventional	No	No		Unicenter study	Autologous			0	0			Biological: Autologous CD19/CD22 Chimeric Antigen Receptor T-cells|Drug: Cyclophosphamide|Drug: Fludarabine	Dual target	CD19	CD22		1	1	0		0	0				CD19 Positive|CD22 Positive|Minimal Residual Disease|Progressive Disease|Recurrent B Acute Lymphoblastic Leukemia|Recurrent Chronic Lymphocytic Leukemia|Recurrent Non-Hodgkin Lymphoma|Refractory B Acute Lymphoblastic Leukemia|Refractory Chronic Lymphocytic Leukemia|Refractory Non-Hodgkin Lymphoma	0			0	1	1	0	0	0	1	0	0
336	TriPRIL CAR T Cells in Multiple Myeloma	NCT05020444	https://ClinicalTrials.gov/show/NCT05020444	No			Include	Phase 1	2021-08-21	Recruiting	Interventional	No	No		Unicenter study	Autologous			0	0			Drug: TriPRIL CAR T Cells|Drug: Cyclophosphamide|Drug: Fludarabine	Dual target	BCMA	TACI		1	1	0		0	0				Multiple Myeloma|Multiple Myeloma in Relapse|Refractory Multiple Myeloma	0			0	0	0	0	0	0	0	0	0
337	Anti-CD22 CAR-T Cell Therapy Targeting B Cell Malignancies	NCT03262298	https://ClinicalTrials.gov/show/NCT03262298	No			Include	Phase 1 | Phase 2	2017-08-25	Recruiting	Interventional	No	No		Unicenter study			Second generation	0	1			Biological: Anti-CD22-CAR-transduced T cells	Single target	CD22			0	0	0		0	0				Leukemia|Lymphoma	0			0	1	0	0	0	0	1	0	0
338	Evaluating Immunological Parameters, Neurocognitive Changes, Activity Levels, and Driving Fitness in Patients Undergoing CAR-T Cell Therapy	NCT04275154	https://ClinicalTrials.gov/show/NCT04275154	No			Exclude	Early Phase 1	2020-02-19	Not yet recruiting	Observational	No	No		Unicenter study				0	0								0	0	0		0					Hematologic Neoplasms	0			1	1	0	0	0	0	0	0	0
339	Phase I Dose Escalation Study of CD19/CD22 Chimeric Antigen Receptor (CAR) T Cells in Children and Young Adults With Recurrent or Refractory B Cell Malignancies	NCT03241940	https://ClinicalTrials.gov/show/NCT03241940	Yes	Identification of dual positive CD19+/CD3+ T cells in a leukapheresis product undergoing CAR transduction: a case report	10.1136/jitc-2020-001073	Include	Phase 1	2017-08-08	Recruiting	Interventional	No	No		Unicenter study	Autologous			0	0		0.3	Biological: Chimeric Antigen Receptor T-Cell Therapy|Drug: Cyclophosphamide|Drug: Fludarabine Phosphate|Other: Laboratory Biomarker Analysis|Other: Questionnaire Administration	Dual target	CD19	CD22		1	1	0		0	0				B Acute Lymphoblastic Leukemia|CD19 Positive|Minimal Residual Disease|Philadelphia Chromosome Positive|Recurrent Adult Acute Lymphoblastic Leukemia|Recurrent Childhood Acute Lymphoblastic Leukemia|Refractory Acute Lymphoblastic Leukemia	0			0	1	0	0	0	0	0	0	0
340	CD30 CAR T Cells, Relapsed CD30 Expressing Lymphoma (RELY-30)	NCT02917083	https://ClinicalTrials.gov/show/NCT02917083	Yes	Anti-CD30 CAR-T Cell Therapy in Relapsed and Refractory Hodgkin Lymphoma	10.1200/JCO.20.01342	Include	Phase 1	2016-11-28	Recruiting	Interventional	Yes	No		Multicenter study	Autologous			0	0		0.3	Genetic: CAR T Cells|Drug: Cyclophosphamide|Drug: Fludarabine	Single target	CD30			1	1	0		0	1		autologous stem cell transplatation		Hodgkin's Lymphoma|Non-Hodgkin Lymphoma	0			0	0	1	0	0	0	0	0	0
341	CD30 Targeted CAR-T in Treating CD30-Expressing Lymphomas	NCT03383965	https://ClinicalTrials.gov/show/NCT03383965	No			Include	Phase 1	2017-12-27	Recruiting	Interventional	No	No		Unicenter study	Autologous		Second generation	0	0			Biological: ICAR30 T cells	Single target	CD30			0	0	0		0	0				Hodgkin Lymphoma|Anaplastic Large Cell Lymphoma	0			0	0	0	0	0	0	0	0	0
342	The Mechanism of Enhancing the Anti-tumor Effects of CAR-T on PC by Gut Microbiota Regulation	NCT04203459	https://ClinicalTrials.gov/show/NCT04203459				Exclude			Recruiting	Observational								0	0								0	0	0		0					Pancreatic Cancer|Gut Microbiota|CAR-T	0			0	0	0	0	0	0	0	0	0
343	Anti-GPC3 CAR T for Treating Patients With Advanced HCC	NCT02395250	https://ClinicalTrials.gov/show/NCT02395250	Yes	A phase I study of anti-GPC3 chimeric antigen receptor modified T cells (GPC3 CAR-T) in Chinese patients with refractory or relapsed GPC3+ hepatocellular carcinoma (r/r GPC3+ HCC)		Include	Phase 1	2015-03-25	Completed	Interventional	Yes	Yes		Unicenter study	Autologous			0	0			Biological: anti-GPC3 CAR T	Single target	GPC3			0	0	0		0	0				Hepatocellular Carcinoma	0			0	0	0	0	0	0	0	0	0
344	A Single-Center, Phase I Clinical Study to Evaluate the Safety, Tolerability, and Efficacy of LCAR-M23, a CAR-T Cell Therapy Targeting MSLN in Patients With Relapsed and Refractory Epithelial Ovarian Cancer	NCT04562298	https://ClinicalTrials.gov/show/NCT04562298	No			Include	Phase 1	2020-09-24	Recruiting	Interventional	No	No		Unicenter study			Second generation	0	1			Biological: LCAR-M23 cells	Single target	MSLN			1	1	0		0	0				Epithelial Ovarian Cancer	0			0	0	0	0	0	0	0	0	0
345	CAR-T Cells Therapy in Relapsed/Refractory Multiple Myeloma	NCT03473496	https://ClinicalTrials.gov/show/NCT03473496	No			Include	Early Phase 1	2018-03-01	Terminated	Interventional	No	Yes		Multicenter study				0	0		1	Biological: CART therapy in Relapsed/Refractory multiple myeloma	Multiple	BCMA			0	0	0		0	0				Relapsed/Refractory Multiple Myeloma(MM)	0			0	0	0	0	0	0	0	0	0
345	CAR-T Cells Therapy in Relapsed/Refractory Multiple Myeloma	NCT03473496	https://ClinicalTrials.gov/show/NCT03473496	No			Include	Early Phase 1	2018-03-01	Terminated	Interventional	No	Yes		Multicenter study				0	0		1	Biological: CART therapy in Relapsed/Refractory multiple myeloma	Single target	CD138			0	0	0		0	0				Relapsed/Refractory Multiple Myeloma(MM)	0			0	0	0	0	0	0	0	0	0
345	CAR-T Cells Therapy in Relapsed/Refractory Multiple Myeloma	NCT03473496	https://ClinicalTrials.gov/show/NCT03473496	No			Include	Early Phase 1	2018-03-01	Terminated	Interventional	No	Yes		Multicenter study				0	0		1	Biological: CART therapy in Relapsed/Refractory multiple myeloma	Single target	CD38			0	0	0		0	0				Relapsed/Refractory Multiple Myeloma(MM)	0			0	0	0	0	0	0	0	0	0
345	CAR-T Cells Therapy in Relapsed/Refractory Multiple Myeloma	NCT03473496	https://ClinicalTrials.gov/show/NCT03473496	No			Include	Early Phase 1	2018-03-01	Terminated	Interventional	No	Yes		Multicenter study				0	0		1	Biological: CART therapy in Relapsed/Refractory multiple myeloma	Single target	CD56			0	0	0		0	0				Relapsed/Refractory Multiple Myeloma(MM)	0			0	0	0	0	0	0	0	0	0
346	MSLN-CAR T Cells Therapy for Relapsed and Refractory Ovarian Cancer	NCT03799913	https://ClinicalTrials.gov/show/NCT03799913	No			Include	Early Phase 1	2019-04-10	Recruiting	Interventional	No	No		Unicenter study	Autologous			0	0			Biological: anti-MSLN CAR-T cells|Drug: Fludarabine|Drug: Cyclophosphamide	Single target	MSLN			1	1	0		0					Ovarian Cancer	0			0	0	0	0	0	0	0	0	0
347	CAR-T Cells Therapy in Relapsed/Refractory Acute Myeloid Leukemia	NCT03473457	https://ClinicalTrials.gov/show/NCT03473457	No			Include	Early Phase 1	2018-04-01	Terminated	Interventional	No	No		Unicenter study				0	0		1	Biological: CART therapy in Acute myeloid leukemia(AML)	Multiple	CD117			0	0	0		0					Relapsed/Refractory Acute Myeloid Leukemia(AML)	0			0	0	0	0	0	0	0	0	0
347	CAR-T Cells Therapy in Relapsed/Refractory Acute Myeloid Leukemia	NCT03473457	https://ClinicalTrials.gov/show/NCT03473457	No			Include	Early Phase 1	2018-04-01	Terminated	Interventional	No	No		Unicenter study				0	0		1	Biological: CART therapy in Acute myeloid leukemia(AML)	Single target	CD123			0	0	0		0					Relapsed/Refractory Acute Myeloid Leukemia(AML)	0			0	0	0	0	0	0	0	0	0
347	CAR-T Cells Therapy in Relapsed/Refractory Acute Myeloid Leukemia	NCT03473457	https://ClinicalTrials.gov/show/NCT03473457	No			Include	Early Phase 1	2018-04-01	Terminated	Interventional	No	No		Unicenter study				0	0		1	Biological: CART therapy in Acute myeloid leukemia(AML)	Single target	CD133			0	0	0		0					Relapsed/Refractory Acute Myeloid Leukemia(AML)	0			0	0	0	0	0	0	0	0	0
347	CAR-T Cells Therapy in Relapsed/Refractory Acute Myeloid Leukemia	NCT03473457	https://ClinicalTrials.gov/show/NCT03473457	No			Include	Early Phase 1	2018-04-01	Terminated	Interventional	No	No		Unicenter study				0	0		1	Biological: CART therapy in Acute myeloid leukemia(AML)	Single target	CD33			0	0	0		0					Relapsed/Refractory Acute Myeloid Leukemia(AML)	0			0	0	0	0	0	0	0	0	0
347	CAR-T Cells Therapy in Relapsed/Refractory Acute Myeloid Leukemia	NCT03473457	https://ClinicalTrials.gov/show/NCT03473457	No			Include	Early Phase 1	2018-04-01	Terminated	Interventional	No	No		Unicenter study				0	0		1	Biological: CART therapy in Acute myeloid leukemia(AML)	Single target	CD34			0	0	0		0					Relapsed/Refractory Acute Myeloid Leukemia(AML)	0			0	0	0	0	0	0	0	0	0
347	CAR-T Cells Therapy in Relapsed/Refractory Acute Myeloid Leukemia	NCT03473457	https://ClinicalTrials.gov/show/NCT03473457	No			Include	Early Phase 1	2018-04-01	Terminated	Interventional	No	No		Unicenter study				0	0		1	Biological: CART therapy in Acute myeloid leukemia(AML)	Single target	CD38			0	0	0		0					Relapsed/Refractory Acute Myeloid Leukemia(AML)	0			0	0	0	0	0	0	0	0	0
347	CAR-T Cells Therapy in Relapsed/Refractory Acute Myeloid Leukemia	NCT03473457	https://ClinicalTrials.gov/show/NCT03473457	No			Include	Early Phase 1	2018-04-01	Terminated	Interventional	No	No		Unicenter study				0	0		1	Biological: CART therapy in Acute myeloid leukemia(AML)	Single target	CD56			0	0	0		0					Relapsed/Refractory Acute Myeloid Leukemia(AML)	0			0	0	0	0	0	0	0	0	0
347	CAR-T Cells Therapy in Relapsed/Refractory Acute Myeloid Leukemia	NCT03473457	https://ClinicalTrials.gov/show/NCT03473457	No			Include	Early Phase 1	2018-04-01	Terminated	Interventional	No	No		Unicenter study				0	0		1	Biological: CART therapy in Acute myeloid leukemia(AML)	Single target	MUC1			0	0	0		0					Relapsed/Refractory Acute Myeloid Leukemia(AML)	0			0	0	0	0	0	0	0	0	0
348	Human AntiCD19 Chimeric Antigen Receptor T Cells for Relapsed or Refractory Lymphoid Malignancies	NCT04732845	https://ClinicalTrials.gov/show/NCT04732845	No			Include	Phase 1	2021-04-26	Recruiting	Interventional	No	No		Unicenter study	Autologous			0	0		0.1	Biological: Fully human anti CD19 CAR-T Cell Dose|Drug: Fludarabine|Drug: Cyclophosphamide	Single target	CD19			1	1	0		0					Non Hodgkin Lymphoma|Acute Lymphoblastic Leukemia|Chronic Lymphocytic Leukemia	0			0	1	1	0	0	0	0	0	0
349	CAR-T Followed by Bispecific Antibodies	NCT04889716	https://ClinicalTrials.gov/show/NCT04889716				Exclude	Phase 2		Not yet recruiting	Interventional								0	0			Drug: mosunetuzumab|Drug: glofitamab|Drug: obinutuzumab					0	0	0		0					Large B-cell Lymphoma	0			0	0	0	0	0	0	0	0	0
350	Study of CXCR5 Modified EGFR Targeted CAR-T Cells for Advanced NSCLC	NCT05060796	https://ClinicalTrials.gov/show/NCT05060796	No			Include	Early Phase 1	2019-09-01	Recruiting	Interventional	No	No		Unicenter study	Autologous		Fourth generation	0	0		0.5	Biological: CXCR5 modified EGFR Chimeric Antigen Receptor Autologous T cells	Single target	EGFR			0	0	0		0					Non Small Cell Lung Cancer	0			0	0	0	0	0	0	0	0	0
351	Anti-CD19 Chimeric Antigen Receptor T Cells for Treatment of Relapsed or Refractory Non-Hodgkin Lymphoma	NCT04545762	https://ClinicalTrials.gov/show/NCT04545762	Yes	Chimeric antigen receptor (CAR) T-cell therapy for people with relapsed or refractory diffuse large B-cell lymphoma.	10.1002/14651858.CD013365	Include	Phase 1	2020-09-11	Recruiting	Interventional	No	No		Unicenter study	Autologous			0	0		0.5	Drug: Fludarabine|Drug: Cyclophosphamide|Biological: anti-CD19 CAR-T cells	Single target	CD19			1	2	0		0					Refractory Non-Hodgkin Lymphoma|Burkitt Lymphoma|Mantle Cell Lymphoma|Follicular Lymphoma|Lymphoplasmacytic Lymphoma|Primary Mediastinal Large B Cell Lymphoma|Diffuse Large B Cell Lymphoma|Small Lymphocytic Lymphoma|Transformed Lymphoma	0			0	0	1	0	0	0	0	0	0
352	Anti-CD19/CD22 Bispecific CAR-T Cell Therapy for CD19-positive ALL	NCT04303520	https://ClinicalTrials.gov/show/NCT04303520	No			Include	Phase 1	2020-03-11	Recruiting	Interventional	No	No		Unicenter study	Autologous			0	0			Biological: anti-CD19/CD22 CAR-T cells|Drug: Fludarabine|Drug: Cyclophosphamide	Dual target	CD19	CD22		1	1	0		0					CD19-positive ALL	0			0	1	0	0	0	0	0	0	0
353	A Study of GC022 CAR-T Cell Immunotherapy for Relapsed or Refractory B- ALL	NCT03825731	https://ClinicalTrials.gov/show/NCT03825731	Yes	Anti-CD19/CD22 Dual CAR-T Therapy for Refractory and Relapsed B-Cell Acute Lymphoblastic Leukemia	10.1182/blood-2019-126429	Include	Early Phase 1	2019-01-31	unknown status	Interventional	Yes	No		Unicenter study	Autologous		Second generation	0	1		0.25	Biological: GC022	Dual target	CD19	CD22		1	1	0		0	0				B-cell Acute Lymphoblastic Leukemia	0			0	1	0	0	0	0	0	0	0
354	Personalized Chimeric Antigen Receptor T Cell Immunotherapy for Patients With Recurrent Malignant Gliomas	NCT03423992	https://ClinicalTrials.gov/show/NCT03423992	Yes	First-in-Human Trial of EphA2-Redirected CAR T-Cells in Patients With Recurrent Glioblastoma: A Preliminary Report of Three Cases at the Starting Dose	10.3389/fonc.2021.694941	Include	Phase 1	2018-02-06	Recruiting	Interventional	Yes	No		Unicenter study	Autologous		Second generation	0	1		1	Biological: chimeric antigen receptor T cells	Single target	EphA2			0	0	1		0	0				Glioma|Malignant Glioma of Brain|Recurrence Tumor	0			0	0	0	0	0	0	0	0	0
355	B7-H3-Specific Chimeric Antigen Receptor Autologous T-Cell Therapy for Pediatric Patients With Solid Tumors (3CAR)	NCT04897321	https://ClinicalTrials.gov/show/NCT04897321	No			Include	Phase 1	2021-05-21	Not yet recruiting	Interventional	No	No		Unicenter study	Autologous			0	0			Drug: Fludarabine|Drug: Cyclophosphamide|Drug: MESNA|Drug: B7-H3 CAR T cells	Single target	B7-H3			1	1	0		0	1		MESNA		Pediatric Solid Tumor|Osteosarcoma|Rhabdomyosarcoma|Neuroblastoma|Ewing Sarcoma|Wilms Tumor|Adrenocortical Cancer|Desmoplastic Small Round Cell Tumor|Germ Cell Cancer|Rhabdoid Tumor|Clear Cell Sarcoma|Hepatoblastoma|Melanoma|Carcinoma|Malignant Peripheral Nerve Sheath Tumors|Soft Tissue Sarcoma	0		1	0	0	0	0	0	0	0	0	0
356	Phase I/II Study of Anti-Mucin1 (MUC1) CAR T Cells for Patients With MUC1+ Advanced Refractory Solid Tumor	NCT02587689	https://ClinicalTrials.gov/show/NCT02587689	No			Include	Phase 1 | Phase 2	2015-10-27	unknown status	Interventional	No	No		Unicenter study	Autologous			0	0			Biological: anti-MUC1 CAR T Cells	Single target	MUC1			0	0	0		0	0				Hepatocellular Carcinoma|Non-small Cell Lung Cancer|Pancreatic Carcinoma|Triple-Negative Invasive Breast Carcinoma	0			0	0	0	0	0	0	0	0	0
357	Anti-MUC1 CAR T Cells and PD-1 Knockout Engineered T Cells for NSCLC	NCT03525782	https://ClinicalTrials.gov/show/NCT03525782	Yes	Phase I clinical trial of PD-1 knockout anti-MUC1 CAR-T cells in the treatment of patients with non-small cell lung cancer	10.1093/annonc/mdz448	Include	Phase 1 | Phase 2	2018-05-16	Recruiting	Interventional	Yes	No		Unicenter study	Autologous			0	0		2.5	Biological: CAR-T Cells|Combination Product: CAR-T combining PD-1 Knockout|Biological: PD-1 knockout|Drug: PD-1 mAb|Other: Sham control	Single target	MUC1			0	0	0		0	1		PD1 KO		Lung Neoplasm Malignant|Non-small Cell Lung Cancer	0			0	0	0	0	0	0	0	0	0
358	BCMA-Specific CAR T-Cells Combined With a Gamma Secretase Inhibitor (JSMD194) to Treat Relapsed or Persistent Multiple Myeloma	NCT03502577	https://ClinicalTrials.gov/show/NCT03502577	No			Include	Phase 1	2018-04-18	Suspended	Interventional	No	No		Unicenter study	Autologous			0	0			Biological: BCMA-specific CAR-expressing T Lymphocytes|Drug: Cyclophosphamide|Drug: Fludarabine|Drug: Gamma-Secretase Inhibitor LY3039478|Other: Laboratory Biomarker Analysis|Other: Pharmacokinetic Study	Single target	BCMA			1	1	0		0	1	Inhibitory small molecule	LY3039478 (inibidor NOCTH1) - target therapy?		Recurrent Plasma Cell Myeloma|Refractory Plasma Cell Myeloma	0			0	0	0	0	0	0	0	0	0
359	Anti-CD19/BCMA Bispecific CAR-T Cell Therapy for R/R MM	NCT03706547	https://ClinicalTrials.gov/show/NCT03706547	No			Include	Phase 1	2018-10-30	Not yet recruiting	Interventional	No	No		Unicenter study	Autologous			0	0			Biological: anti-CD19/BCMA CAR-T cells|Drug: Fludarabine|Drug: Cyclophosphamide	Dual target	BCMA	CD19		1	1	0		0					Multiple Myeloma in Relapse|Multiple Myeloma Progression	0			0	0	0	0	0	0	0	0	0
360	Anti-CD19 CAR T Infusion Combined With Allogeneic Stem Cell Transplantation for B-cell Leukemia/Lymphoma	NCT03110640	https://ClinicalTrials.gov/show/NCT03110640	No			Include	Phase 1	2016-10-01	Recruiting	Interventional	No	No		Unicenter study	Allogeneic			0	0			Biological: anti-CD19 CAR-T|Drug: Fludarabine|Drug: Cyclophosphamide	Single target	CD19			1	1	0		0					B-cell Adult Acute Lymphoblastic Leukemia|B-cell Chronic Lymphocytic Leukemia|Adult Acute Lymphoblastic Leukemia in Remission|Hematopoietic/Lymphoid Cancer|Refractory Chronic Lymphocytic Leukemia	0			0	1	0	0	0	0	0	0	0
361	CD19-specific CAR-T Cells in CLL/SLL and DLBCL	NCT03960840	https://ClinicalTrials.gov/show/NCT03960840	No			Include	Phase 1	2019-06-27	Recruiting	Interventional	No	No		Multicenter study	Autologous			0	0			Drug: YTB323 and ibrutinib|Drug: YTB323 single agent	Single target	CD19			0	0	0		0	1	Inhibitory small molecule	ibrutinib		Chronic Lymphocytic Leukemia; Small Lymphocytic Lymphoma; Diffuse Large B-cell Lymphoma; Acute Lymphoblastic Leukemia	0			1	1	0	0	0	0	0	0	0
362	CD19/CD22 Chimeric Antigen Receptor(CAR) T Cells in Adults With Recurrent/Refractory B Cell Malignancies	NCT03233854	https://ClinicalTrials.gov/show/NCT03233854	Yes	CAR T cells with dual targeting of CD19 and CD22 in adult patients with recurrent or refractory B cell malignancies: a phase 1 trial	doi: 10.1038/s41591-021-01436-0.	Include	Phase 1	2017-09-01	Recruiting	Interventional	No	No		Unicenter study	Autologous			0	0			Biological: Chimeric Antigen Receptor T-Cell Therapy|Drug: Cyclophosphamide|Drug: Fludarabine Phosphate|Other: Laboratory Biomarker Analysis|Other: Questionnaire Administration	Dual target	CD19	CD22		1	1	0		0					B Acute Lymphoblastic Leukemia|CD19 Positive|Diffuse Large B-Cell Lymphoma Associated With Chronic Inflammation|Diffuse Large B-Cell Lymphoma, Not Otherwise Specified|Epstein-Barr Virus Positive Diffuse Large B-Cell Lymphoma of the Elderly|Minimal Residual Disease|Philadelphia Chromosome Positive|Recurrent Diffuse Large B-Cell Lymphoma|Recurrent Mediastinal (Thymic) Large B-Cell Cell Lymphoma|Ref…	0			1	1	0	0	0	0	0	0	0
363	EGFR806 CAR T Cell Immunotherapy for Recurrent/Refractory Solid Tumors in Children and Young Adults	NCT03618381	https://ClinicalTrials.gov/show/NCT03618381	No			Include	Phase 1	2018-08-07	Recruiting	Interventional	No	No		Unicenter study	Autologous		Second generation	0	1			Biological: second generation 4-1BBζ EGFR806-EGFRt|Biological: second generation 4-1BBζ EGFR806-EGFRt and a second generation 4 1BBζ CD19-Her2tG	Dual target	CD19	EGFR		0	0	0		0					Pediatric Solid Tumor|Germ Cell Tumor|Retinoblastoma|Hepatoblastoma|Wilms Tumor|Rhabdoid Tumor|Carcinoma|Osteosarcoma|Ewing Sarcoma|Rhabdomyosarcoma|Synovial Sarcoma|Clear Cell Sarcoma|Malignant Peripheral Nerve Sheath Tumors|Desmoplastic Small Round Cell Tumor|Soft Tissue Sarcoma|Neuroblastoma	0		1	0	0	0	0	0	0	0	0	0
364	Study of Anti-CEA CAR-T + Chemotherapy VS Chemotherapy Alone in Patients With CEA+Pancreatic Cancer & Liver Metastases	NCT04037241	https://ClinicalTrials.gov/show/NCT04037241	No			Include	Phase 2 | Phase 3	2019-07-30	Not yet recruiting	Interventional	No	No		Multicenter study	Autologous			0	0			Biological: Anti-CEA CAR-T cells|Drug: gemcitabine/nab paclitaxel|Drug: NLIR+FU/FA|Drug: Capecitabine	Single target	CEA			0	0	1		1		Chemotherapy	Chemotherapy		Malignant Tumor of Pancreas Metastatic to Liver	0			0	0	0	0	0	0	0	0	0
365	A Study of CD19/BCMA Chimeric Antigen Receptor T Cells Therapy for Patients With Refractory Systemic Lupus Erythematosus	NCT05030779	https://ClinicalTrials.gov/show/NCT05030779	No			Exclude	Early Phase 1	2021-08-18	Recruiting	Interventional	No	No		Unicenter study				0	0		1	Biological: Assigned Interventions CD19/BCMA CAR T-cells	Dual target	CD19	BCMA		0	0	0		0	0				Systemic Lupus Erythematosus|Autoimmune Diseases	0			0	0	0	0	0	0	0	0	0
366	Autologous ROR1R-CAR-T Cells for Chronic Lymphocytic Leukemia (CLL)	NCT02194374	https://ClinicalTrials.gov/show/NCT02194374	No			Exclude	Phase 1		Withdraw	Interventional								0	0			Procedure: ROR1R-CAR-T Cell Infusion|Drug: Fludarabine|Drug: Cyclophosphamide|Drug: Rituximab|Drug: Bendamustine					0	0	0		0					Leukemia	0			0	0	0	0	0	0	0	0	0
367	Multi-CAR T Cell Therapy for Acute Myeloid Leukemia	NCT03222674	https://ClinicalTrials.gov/show/NCT03222674	No			Include	Phase 1 | Phase 2	2017-07-14	unknown status	Interventional	No	No		Unicenter study	Autologous		Fourth generation	0	0			Biological: Muc1/CLL1/CD33/CD38/CD56/CD123-specific gene-engineered T cells	Single target	CD123			0	0	0		0	0				Acute Myeloid Leukemia	0			0	0	0	0	0	0	0	0	0
367	Multi-CAR T Cell Therapy for Acute Myeloid Leukemia	NCT03222674	https://ClinicalTrials.gov/show/NCT03222674	No			Include	Phase 1 | Phase 2	2017-07-14	unknown status	Interventional	No	No		Unicenter study	Autologous		Fourth generation	0	0			Biological: Muc1/CLL1/CD33/CD38/CD56/CD123-specific gene-engineered T cells	Single target	CD33			0	0	0		0	0				Acute Myeloid Leukemia	0			0	0	0	0	0	0	0	0	0
367	Multi-CAR T Cell Therapy for Acute Myeloid Leukemia	NCT03222674	https://ClinicalTrials.gov/show/NCT03222674	No			Include	Phase 1 | Phase 2	2017-07-14	unknown status	Interventional	No	No		Unicenter study	Autologous		Fourth generation	0	0			Biological: Muc1/CLL1/CD33/CD38/CD56/CD123-specific gene-engineered T cells	Single target	CD38			0	0	0		0	0				Acute Myeloid Leukemia	0			0	0	0	0	0	0	0	0	0
367	Multi-CAR T Cell Therapy for Acute Myeloid Leukemia	NCT03222674	https://ClinicalTrials.gov/show/NCT03222674	No			Include	Phase 1 | Phase 2	2017-07-14	unknown status	Interventional	No	No		Unicenter study	Autologous		Fourth generation	0	0			Biological: Muc1/CLL1/CD33/CD38/CD56/CD123-specific gene-engineered T cells	Single target	CD56			0	0	0		0	0				Acute Myeloid Leukemia	0			0	0	0	0	0	0	0	0	0
367	Multi-CAR T Cell Therapy for Acute Myeloid Leukemia	NCT03222674	https://ClinicalTrials.gov/show/NCT03222674	No			Include	Phase 1 | Phase 2	2017-07-14	unknown status	Interventional	No	No		Unicenter study	Autologous		Fourth generation	0	0			Biological: Muc1/CLL1/CD33/CD38/CD56/CD123-specific gene-engineered T cells	Single target	CLL-1			0	0	0		0	0				Acute Myeloid Leukemia	0			0	0	0	0	0	0	0	0	0
367	Multi-CAR T Cell Therapy for Acute Myeloid Leukemia	NCT03222674	https://ClinicalTrials.gov/show/NCT03222674	No			Include	Phase 1 | Phase 2	2017-07-14	unknown status	Interventional	No	No		Unicenter study	Autologous		Fourth generation	0	0			Biological: Muc1/CLL1/CD33/CD38/CD56/CD123-specific gene-engineered T cells	Single target	MUC1			0	0	0		0	0				Acute Myeloid Leukemia	0			0	0	0	0	0	0	0	0	0
368	AntiCD19 Chimeric Antigen Receptor T Cells for Relapsed or Refractory Non Hodgkin Lymphoma	NCT03434769	https://ClinicalTrials.gov/show/NCT03434769	No			Include	Phase 1	2018-02-09	Active. Not recruiting	Interventional	No	No		Multicenter study				0	0		0.1	Drug: Cyclophosphamide|Drug: Fludarabine|Biological: CAR-T Cells	Single target	CD19			1	1	0		0	0				Non-Hodgkin Lymphoma	0			0	0	0	0	0	0	1	0	0
369	P-BCMA-ALLO1 Allogeneic CAR-T Cells in the Treatment of Subjects With Multiple Myeloma	NCT04960579	https://ClinicalTrials.gov/show/NCT04960579	No			Include	Phase 1	2021-06-24	Not yet recruiting	Interventional	No	No			Allogeneic			0	0			Biological: P-BCMA-ALLO1 CAR-T cells|Drug: Rimiducid	Single target	BCMA			0	0	1	Rimiducid	0	0				Multiple Myeloma	0			0	0	0	0	0	0	0	0	0
370	Study of CAR T-cell Therapy in Acute Myeloid Leukemia and Multiple Myeloma	NCT04097301	https://ClinicalTrials.gov/show/NCT04097301	Yes	Characterization and Functional Analysis of CD44v6.CAR T Cells Endowed with a New Low-Affinity Nerve Growth Factor Receptor-Based Spacer	10.1089/hum.2020.216	Include	Phase 1 | Phase 2	2019-08-05	Recruiting	Interventional	Yes	No		Multicenter study	Autologous			0	0		0.5	Drug: MLM-CAR44.1 T-cells, cyclophosphamide and fludarabine from -5 to -3	Single target	CD44v6			1	1	0		0	0				Acute Myeloid Leukemia|Multiple Myeloma	0			0	0	0	0	0	0	0	0	0
371	A New EBV Related Technologies of T Cells in Treating Malignant Tumors and Clinical Application	NCT02980315	https://ClinicalTrials.gov/show/NCT02980315	No			Include	Phase 1 | Phase 2	2016-11-30	unknown status	Interventional	No	No		Unicenter study				0	0			Other: CAR-T cells	Single target	LMP1			0	0	0		0	0				Nasopharyngeal Neoplasms	1			0	0	0	0	0	0	0	0	0
372	Competitive Transfer of αCD19-TCRz-CD28 and αCD19-TCRz-CD137 CAR-T Cells for B-cell Leukemia/Lymphoma	NCT02685670	https://ClinicalTrials.gov/show/NCT02685670	No			Include	Phase 1 | Phase 2	2016-02-01	unknown status	Interventional	No	No		Unicenter study	Autologous			0	0			Biological: anti-CD19 CAR-T|Drug: Fludarabine|Drug: Cyclophosphamide	Single target	CD19			1	1	0		0					Hematopoietic/Lymphoid Cancer|Adult Acute Lymphoblastic Leukemia in Remission|B-cell Adult Acute Lymphoblastic Leukemia|B-cell Chronic Lymphocytic Leukemia|Recurrent Adult Diffuse Large Cell Lymphoma|Recurrent Grade 1 Follicular Lymphoma|Recurrent Grade 2 Follicular Lymphoma|Recurrent Grade 3 Follicular Lymphoma|Recurrent Mantle Cell Lymphoma|Refractory Chronic Lymphocytic Leukemia|Stage III Adul…	0			1	1	0	1	1	0	1	0	0
373	CARPALL: Immunotherapy With CD19 CAR T-cells for CD19+ Haematological Malignancies	NCT02443831	https://ClinicalTrials.gov/show/NCT02443831	Yes	Enhanced CAR T cell expansion and prolonged persistence in pediatric patients with ALL treated with a low-affinity CD19 CAR	doi: 10.1038/s41591-019-0549-5.	Include	Phase 1	2019-11-02	Active. Not recruiting	Interventional	No	No		Multicenter study	Autologous			0	0		1	Procedure: Leukapheresis|Drug: Lymphodepletion with fludarabine|Drug: Lymphodepletion with cyclophosphamide|Biological: CD19 CAR T-cells	Single target	CD19			1	1	0		0					Acute Lymphoblastic Leukemia|Burkitt Lymphoma	0			0	1	0	0	0	0	0	0	0
374	CS1-CAR T Therapy Following Chemotherapy in Treating Patients With Relapsed or Refractory CS1 Positive Multiple Myeloma	NCT03710421	https://ClinicalTrials.gov/show/NCT03710421	No			Include	Phase 1	2019-02-13	Recruiting	Interventional	No	No		Unicenter study	Autologous		Second generation	0	1			Procedure: CS1-CAR T Therapy|Drug: Cyclophosphamide|Drug: Fludarabine|Procedure: Leukapheresis	Single target	CS1			1	1	0		0					Recurrent Plasma Cell Myeloma|Refractory Plasma Cell Myeloma	0			0	0	0	0	0	0	0	0	0
375	Immunotherapy With CD19 CAR T-cells in Patients With Relapsed or Refractory CD19+ Leukemia and Lymphoma	NCT03811457	https://ClinicalTrials.gov/show/NCT03811457	No			Include	Early Phase 1	2018-12-31	Completed	Interventional	No	No		Unicenter study	Autologous			0	0			Genetic: Welgenaleucel	Single target	CD19			0	0	0		0					Lymphoma Leukemia	0			0	1	0	0	0	0	0	0	0
376	Study of LUCAR-20S in Patients With R/R NHL	NCT04176913	https://ClinicalTrials.gov/show/NCT04176913	No			Include	Phase 1	2020-12-01	Recruiting	Interventional	No	No		Multicenter study	Allogeneic			0	0			Drug: LUCAR-20S CAR-T cells	Single target	CD20			0	0	0		0					Diffuse Large B Cell Lymphoma|Follicular Lymphoma|Mantle Cell Lymphoma|Small Lymphocytic Lymphoma	0			1	0	0	1	1	0	0	0	0
377	Study of BiRd Regimen Combined With BCMA CAR T-cell Therapy in Newly Diagnosed Multiple Myeloma (MM) Patients	NCT04287660	https://ClinicalTrials.gov/show/NCT04287660	No			Include	Phase 3	2017-10-19	Recruiting	Interventional	No	No		Unicenter study	Autologous			0	0			Drug: clarithromycin, lenalidomide, dexamethasone and autologous BCMA-directed CAR T-cells	Single target	BCMA			0	0	1	lenalidomide clarithromycin	0					Multiple Myeloma	0			0	0	0	0	0	0	0	0	0
378	Clinical Study of CD276 Targeted Autologous Chimeric Antigen Receptor T Cell Infusion in Patients With CD276 Positive Advanced Solid Tumor	NCT04864821	https://ClinicalTrials.gov/show/NCT04864821	No			Include	Early Phase 1	2021-05-14	Not yet recruiting	Interventional	No	No		Unicenter study	Autologous			0	0			Drug: Targeting CD276 CAR T cells	Single target	CD126			0	0	0		0					Osteosarcoma|Neuroblastoma|Gastric Cancer|Lung Cancer	0		1	0	0	0	0	0	0	0	0	0
379	T Cells Expressing Fully-human Anti-CD19 and Anti-CD20 Chimeric Antigen Receptors for Treating B-cell Malignancies and Hodgkin Lymphoma	NCT04160195	https://ClinicalTrials.gov/show/NCT04160195	No			Include	Phase 1	2019-12-20	Completed	Interventional	No	No			Autologous			0	0		0.66	Biological: Anti-CD19-CAR and Anti-CD20-CAR T cells|Drug: Cyclophosphamide|Drug: Fludarabine	Single target	CD19			1	1	0		0					Lymphoma, B-Cell|Lymphoma, Non-hodgkins|Chronic Lymphocytic Leukemia|B-Cell Chronic Lymphocytic Leukemia	0			0	1	1	0	0	0	1	0	0
379	T Cells Expressing Fully-human Anti-CD19 and Anti-CD20 Chimeric Antigen Receptors for Treating B-cell Malignancies and Hodgkin Lymphoma	NCT04160195	https://ClinicalTrials.gov/show/NCT04160195	No			Include	Phase 1	2019-12-20	Completed	Interventional	No	No		Unicenter study	Autologous			0	0		0.66	Biological: Anti-CD19-CAR and Anti-CD20-CAR T cells|Drug: Cyclophosphamide|Drug: Fludarabine	Single target	CD20			1	1	0		0					Lymphoma, B-Cell|Lymphoma, Non-hodgkins|Chronic Lymphocytic Leukemia|B-Cell Chronic Lymphocytic Leukemia	0			0	1	1	0	0	0	1	0	0
380	Safety and Efficacy Evaluation of IM23 CAR-T Cells (IM23CAR-T)	NCT03585517	https://ClinicalTrials.gov/show/NCT03585517	No			Include	Phase 1	2018-07-21	unknown status	Interventional	No	No		Unicenter study				0	0			Drug: IM23	Single target	CD123			1	1	0		0					AML	0			0	0	0	0	0	0	0	0	0
381	Efficacy and Safety of PZ01 Treatment in Patients With r/r CD19+ B-cell Acute Lymphoblastic Leukemia/B Cell Lymphoma	NCT03281551	https://ClinicalTrials.gov/show/NCT03281551	No			Include	Phase 1	2017-10-01	unknown status	Interventional	No	No		Unicenter study	Autologous		Second generation	0	1			Drug: PZ01 CAR-T cells	Single target	CD19			0	0	0		0					B-cell Acute Lymphoblastic Leukemia|B-cell Lymphoma	0			0	1	0	0	0	0	1	0	0
382	A Phase 1/2 Study of the Safety and Efficacy of Anti-CD7 Allogeneic CAR-T Cells (WU-CART-007) in Patients With Relapsed or Refractory T-ALL/LBL	NCT04984356	https://ClinicalTrials.gov/show/NCT04984356	No			Include	Phase 1 | Phase 2	2021-11-01	Not yet recruiting	Interventional	No	No		Multicenter study	Allogeneic			0	0			Biological: WU-CART-007	Single target	CD7			1	1	0		0					T-cell Acute Lymphoblastic Leukemia|Lymphoblastic Lymphoma	0			0	0	0	0	0	0	0	1	0
383	4SCAR-T Therapy Targeting GD2, PSMA and CD276 for Treating Neuroblastoma	NCT04637503	https://ClinicalTrials.gov/show/NCT04637503	No			Include	Phase 1 | Phase 2	2020-11-18	Recruiting	Interventional	No	No		Multicenter study				0	0		1	Biological: GD2, PSMA and CD276 CAR-T cells	Multiple	GD2	PMSA	CD276	0	0	0		0					Neuroblastoma	0			0	0	0	0	0	0	0	0	0
384	A Trial of "Armored" CAR T Cells Targeting CD19 For Patients With Relapsed CD19+ Hematologic Malignancies	NCT03085173	https://ClinicalTrials.gov/show/NCT03085173	No			Include	Phase 1	2017-03-15	Active. Not recruiting	Interventional	No	No		Unicenter study	Autologous		Second generation	0	1		0.1	Biological: EGFRt/19-28z/4-1BBL CAR T cells	Single target	CD19			0	0	0		0					Chronic Lymphocytic Leukemia (CLL)|Relapsed|Refractory	0			0	0	0	0	0	0	0	0	0
385	A PhaseⅠb Study Evaluating Safety and Efficacy of C-CAR011 Treatment in B- NHL Subjects	NCT03483688	https://ClinicalTrials.gov/show/NCT03483688	Yes	Anti-CD19 CART (C-CAR011) Therapy for Relapsed or Refractory B-Cell Non-Hodgkin Lymphoma	doi: 10.19746/j.cnki.issn.1009-2137.2021.04.019.	Include	Phase 1	2018-06-03	Completed	Interventional	Yes	Yes		Unicenter study				0	0		0.5	Biological: CD19-directed CAR-T cells	Single target	CD19			0	0	0		0					B-cell Non-Hodgkin Lymphoma	0			0	0	1	0	0	0	0	0	0
386	GD2 CAR T Cells in Diffuse Intrinsic Pontine Gliomas(DIPG) & Spinal Diffuse Midline Glioma(DMG)	NCT04196413	https://ClinicalTrials.gov/show/NCT04196413	No			Include	Phase 1	2020-06-04	Recruiting	Interventional	No	No		Unicenter study	Autologous			0	0		1	Drug: GD2 CAR T cells|Drug: Fludarabine|Drug: Cyclophosphamide	Single target	GD2			1	1	0		0					Glioma of Spinal Cord|Glioma of Brainstem	0			0	0	0	0	0	0	0	0	0
387	T Cells Expressing a Bispecific CAR Targeting CS1 and BCMA in Relapsed/Refractory Multiple Myeloma	NCT04662099	https://ClinicalTrials.gov/show/NCT04662099	Yes	CAR T cell therapies for patients with multiple myeloma	doi: 10.1038/s41571-020-0427-6.	Include	Phase 1	2020-03-25	Recruiting	Interventional	No	No		Unicenter study			Second generation	0	1		0.75	Biological: Conditioning chemotherapy followed by CAR T cell infusion	Dual target	BCMA	CS1		1	1	0		0					CS1+ or BCMA+ Multiple Myeloma	0			0	0	0	0	0	0	0	0	0
388	A Study of Anakinra to Prevent or Treat Severe Side Effects for Patients Receiving CAR-T Cell Therapy	NCT04148430	https://ClinicalTrials.gov/show/NCT04148430				Exclude	Phase 2	2019-10-30	Recruiting	Interventional				Unicenter study				0	0			Drug: Anakinra					0	0	0		0					B Cell ALL|B-Cell Lymphoma|B-cell Non Hodgkin Lymphoma	0			0	0	0	0	0	0	0	0	0
389	A Study of GPC3 Redirected Autologous T Cells for Advanced HCC	NCT02715362	https://ClinicalTrials.gov/show/NCT02715362	No			Include	Phase 1 | Phase 2	2016-03-01	unknown status	Interventional	No	No		Unicenter study	Autologous		Second generation	0	1		1	Drug: TAI-GPC3-CART cells	Single target	GPC3			0	0	0		0					Carcinoma, Hepatocellular	0			0	0	0	0	0	0	0	0	0
390	Multi-CAR T Cell Therapy Targeting CD7-positive Malignancies	NCT04033302	https://ClinicalTrials.gov/show/NCT04033302	No			Include	Phase 1 | Phase 2	2019-09-01	Recruiting	Interventional	No	No		Unicenter study	Allogeneic			0	0			Biological: CD7-specific CAR gene-engineered T cells	Single target	CD7			0	0	0		0					T-cell Acute Lymphoblastic Leukemia|T-cell Acute Lymphoblastic Lymphoma|Acute Myeloid Leukemia|NK Cell Lymphoma	0			0	0	0	0	0	0	0	1	1
390	Multi-CAR T Cell Therapy Targeting CD7-positive Malignancies	NCT04033302	https://ClinicalTrials.gov/show/NCT04033302	No			Include	Phase 1 | Phase 2	2019-09-01	Recruiting	Interventional	No	No		Unicenter study	Autologous			0	0			Biological: CD7-specific CAR gene-engineered T cells	Single target	CD7			0	0	0		0					T-cell Acute Lymphoblastic Leukemia|T-cell Acute Lymphoblastic Lymphoma|Acute Myeloid Leukemia|NK Cell Lymphoma	0			0	0	0	0	0	0	0	1	1
391	Production of Clinical-grade Anti-CD19 Chimeric Antigen Receptor T Cells for Refractory B-cell Malignancies	NCT03624686	https://ClinicalTrials.gov/show/NCT03624686				Exclude		2018-03-09	unknown status	Observational				Unicenter study				0	0			Other: peripheral blood					0	0	0		0					Leukemia	0			0	0	0	0	0	0	0	0	0
392	Chimeric Antigen Receptor T-cells for The Treatment of AML Expressing CLL-1 Antigen	NCT04219163	https://ClinicalTrials.gov/show/NCT04219163	No			Include	Phase 1	2020-08-09	Recruiting	Interventional	No	No			Autologous		Second generation	1	0		10	Biological: CLL-1.CAR T cells	Single target	CLL-1			0	0	0		0					Acute Myeloid Leukemia	0			0	0	0	0	0	0	0	0	0
393	A Single-center Clinical Study to Evaluate the Safety, Tolerability, and Efficacy of LCAR-L10D Cell Formulations Targeting CD19 and CD22 in Patients With CD19- and/or CD22-Positive Relapsed/Refractory B-cell Lymphoma	NCT03593109	https://ClinicalTrials.gov/show/NCT03593109	No			Include	Phase 1	2019-05-30	Recruiting	Interventional	No	No		Unicenter study	Autologous			0	0		0.5	Drug: Dual Specificity CD19 and CD22 CAR-T Cell Immunotherapy	Single target	CD19			0	0	0		0					Lymphoma, B-Cell	0			0	0	0	0	0	0	1	0	0
393	A Single-center Clinical Study to Evaluate the Safety, Tolerability, and Efficacy of LCAR-L10D Cell Formulations Targeting CD19 and CD22 in Patients With CD19- and/or CD22-Positive Relapsed/Refractory B-cell Lymphoma	NCT03593109	https://ClinicalTrials.gov/show/NCT03593109	No			Include	Phase 1	2019-05-30	Recruiting	Interventional	No	No		Unicenter study	Autologous			0	0		0.5	Drug: Dual Specificity CD19 and CD22 CAR-T Cell Immunotherapy	Single target	CD22			0	0	0		0					Lymphoma, B-Cell	0			0	0	0	0	0	0	1	0	0
394	CD19-CART in the Treatment of R/R CD19 Positive Non-Hodgkin's Lymphoma	NCT04237428	https://ClinicalTrials.gov/show/NCT04237428	No			Include	Phase 1	2019-05-31	Recruiting	Interventional	No	No		Unicenter study				0	0		0.5	Biological: CD19 CAR-T cells infusion	Single target	CD19			1	1	0		0					Non Hodgkin Lymphoma	0			0	0	1	0	0	0	0	0	0
395	A Study of C-CAR066 in Subjects With r/r Diffuse Large B Cell Lymphoma Who Received CD19 CAR-T Therapy	NCT04316624	https://ClinicalTrials.gov/show/NCT04316624	No			Include	Phase 1	2019-09-18	Recruiting	Interventional	No	No		Unicenter study	Autologous		Second generation	0	0		1	Drug: C-CAR066	Single target	CD20			0	0	0		0					Diffuse Large B Cell Lymphoma	0			1	0	0	0	0	0	0	0	0
396	Her2 Chimeric Antigen Receptor (CAR) T Cells in Combination With Checkpoint Blockade in Patients With Advanced Sarcoma	NCT04995003	https://ClinicalTrials.gov/show/NCT04995003	No			Include	Phase 1	2021-12-01	Not yet recruiting	Interventional	No	No		Unicenter study	Autologous		Second generation	1	0			Genetic: cells|Drug: Pembrolizumab Injectable Product|Drug: Nivolumab Injectable Product|Drug: Lymphodepletion Chemotherapy	Single target	Her2			0	0	0		0	1	ICB	pembrolizumab nivolumab		Sarcoma|HER-2 Protein Overexpression	0		1	0	0	0	0	0	0	0	0	0
397	A Phase 1 Study of CD22-CAR TCell Immunotherapy for CD22+ Leukemia and Lymphoma	NCT03244306	https://ClinicalTrials.gov/show/NCT03244306	No			Include	Phase 1	2017-07-27	Active. Not recruiting	Interventional	No	No		Unicenter study	Autologous			0	0			Biological: Patient-derived CD22-specific CAR T-cells also expressing an EGFRt	Single target	CD22			0	0	0		0					Leukemia	0			0	1	0	0	0	0	0	0	0
398	PD-1 Antibody Expressing CAR-T Cells for EGFR Family Member Positive Advanced Solid Tumor	NCT02873390	https://ClinicalTrials.gov/show/NCT02873390	No			Include	Phase 1 | Phase 2	2016-08-01	unknown status	Interventional	No	No		Unicenter study				0	0		10	Biological: HerinCAR-PD1 cells	Single target	PD-1			0	0	0		0					PD-1 Antibody|CAR-T Cells|Advanced Malignancies	0		1	0	0	0	0	0	0	0	0	0
399	A Phase I Trial of Donor- Derived 19-28z CAR T Cells Following Allogeneic Transplant for the Treatment of CD19 Malignancies	NCT04556266	https://ClinicalTrials.gov/show/NCT04556266	No			Include	Phase 1	2021-07-01	Recruiting	Interventional	No	No		Unicenter study	Allogeneic			0	0		0.01	Biological: CAR T-Cell Infusion	Single target	CD19			0	0	0		0					Leukemia|Lymphoma|Lymphoma, B-Cell	0			0	1	0	0	0	0	1	0	0
400	Anti-CD19 CAR T Cells in Pediatric Patients Affected by Relapsed/Refractory CD19+ ALL and NHL	NCT03373071	https://ClinicalTrials.gov/show/NCT03373071	Yes	Chimeric antigen receptor (CAR) T-cell therapy for people with relapsed or refractory diffuse large B-cell lymphoma	doi: 10.1002/14651858.CD013365.pub2.	Include	Phase 1 | Phase 2	2017-12-23	Recruiting	Interventional	No	No		Unicenter study	Autologous			0	0		0.5	Biological: CD19-CAR T cell	Single target	CD19			1	1	0		0					CD19-ALL|CD19-LNH	0			0	1	1	0	0	0	0	0	0
401	A Clinical Study to Evaluate CAR-T Cell-based Medicinal Product in the Treatment of Advanced Gastric Cancer	NCT04467853	https://ClinicalTrials.gov/show/NCT04467853	No			Include	Phase 1	2020-09-21	Recruiting	Interventional	No	No		Multicenter study				0	0			Biological: LCAR-C18S cells	Single target	CLDN 18.2			1	1	0		0					Gastric Cancer	0			0	0	0	0	0	0	0	0	0
402	Clinical Study of Redirected Autologous T Cells With a Chimeric Antigen Receptor in Patients With Malignant Tumors	NCT03302403	https://ClinicalTrials.gov/show/NCT03302403	No			Include	Phase 1	2017-12-29	Active. Not recruiting	Interventional	No	No		Unicenter study	Autologous			0	0			Genetic: CAR-CD19 T cell|Genetic: CAR-BCMA T cell|Genetic: CAR-GPC3 T cell|Genetic: CAR-CLD18 T cell|Drug: Fludarabine|Drug: Cyclophosphamide	Single target	BCMA			1	1	0		0					B Cell Lymphoma|B Cell Leukemia|Myeloma|Hepatocellular Carcinoma|Pancreatic Carcinoma|Adenocarcinoma of Esophagogastric Junction	0			0	0	0	0	0	0	0	0	0
402	Clinical Study of Redirected Autologous T Cells With a Chimeric Antigen Receptor in Patients With Malignant Tumors	NCT03302403	https://ClinicalTrials.gov/show/NCT03302403	No			Include	Phase 1	2017-12-29	Active. Not recruiting	Interventional	No	No		Unicenter study	Autologous			0	0			Genetic: CAR-CD19 T cell|Genetic: CAR-BCMA T cell|Genetic: CAR-GPC3 T cell|Genetic: CAR-CLD18 T cell|Drug: Fludarabine|Drug: Cyclophosphamide	Single target	CD19			1	1	0		0					B Cell Lymphoma|B Cell Leukemia|Myeloma|Hepatocellular Carcinoma|Pancreatic Carcinoma|Adenocarcinoma of Esophagogastric Junction	0			0	1	0	0	0	0	1	0	0
402	Clinical Study of Redirected Autologous T Cells With a Chimeric Antigen Receptor in Patients With Malignant Tumors	NCT03302403	https://ClinicalTrials.gov/show/NCT03302403	No			Include	Early Phase 1	2017-12-29	Active. Not recruiting	Interventional	No	No		Unicenter study	Autologous			0	0			Genetic: CAR-CD19 T cell|Genetic: CAR-BCMA T cell|Genetic: CAR-GPC3 T cell|Genetic: CAR-CLD18 T cell|Drug: Fludarabine|Drug: Cyclophosphamide	Single target	CLDN 18.2			1	1	0		0					B Cell Lymphoma|B Cell Leukemia|Myeloma|Hepatocellular Carcinoma|Pancreatic Carcinoma|Adenocarcinoma of Esophagogastric Junction	0			0	0	0	0	0	0	0	0	0
402	Clinical Study of Redirected Autologous T Cells With a Chimeric Antigen Receptor in Patients With Malignant Tumors	NCT03302403	https://ClinicalTrials.gov/show/NCT03302403	No			Include	Early Phase 1	2017-12-29	Active. Not recruiting	Interventional	No	No		Unicenter study	Autologous			0	0			Genetic: CAR-CD19 T cell|Genetic: CAR-BCMA T cell|Genetic: CAR-GPC3 T cell|Genetic: CAR-CLD18 T cell|Drug: Fludarabine|Drug: Cyclophosphamide	Single target	GPC3			1	1	0		0					B Cell Lymphoma|B Cell Leukemia|Myeloma|Hepatocellular Carcinoma|Pancreatic Carcinoma|Adenocarcinoma of Esophagogastric Junction	0			0	0	0	0	0	0	0	0	0
403	Looking at Brain Changes in People With Lymphoma Receiving CAR-T Therapy	NCT04107285	https://ClinicalTrials.gov/show/NCT04107285	No			Exclude		2016-08-01	Recruiting	Observational				Unicenter study				0	0			Behavioral: neurocognitive evaluations|Diagnostic Test: brain MRIs|Other: Blood samples					0	0	0		0					Lymphoma Receiving CAR-T Therapy	0			0	0	0	0	0	0	0	0	0
404	PD-1 Antibody Expressing CAR-T Cells for EGFR Family Member Positive Advanced Solid Tumor (Lung, Liver and Stomach)	NCT02862028	https://ClinicalTrials.gov/show/NCT02862028	No			Include	Phase 1 | Phase 2	2016-08-01	unknown status	Interventional	No	No		Unicenter study				0	0		10	Biological: HerinCAR-PD1 cells	Single target	PD-1			0	0	0		0					PD-1 Antibody|CAR-T Cells|Advanced Solid Tumor	0		1	0	0	1	0	0	0	1	0	0
405	CD19 /22 CAR T Cells (AUTO3) for the Treatment of B Cell Acute Lymphoblastic Leukemia (ALL)	NCT03289455	https://ClinicalTrials.gov/show/NCT03289455	No			Include	Phase 1 | Phase 2	2017-06-26	Completed	Interventional	Yes	Yes		Multicenter study	Autologous			0	0		1	Biological: AUTO3 (CD19/22 CAR T cells	Dual target	CD19	CD22		0	0	0		0					B Acute Lymphoblastic Leukemia|Recurrent Childhood Acute Lymphoblastic Leukemia|Refractory Childhood Acute Lymphoblastic Leukemia|B-cell Acute Lymphoblastic Leukemia	0			0	1	0	0	0	0	0	0	0
406	Modified Immune Cells (CD19/CD20 CAR-T Cells) in Treating Patients With Recurrent or Refractory B-Cell Lymphoma or Chronic Lymphocytic Leukemia	NCT04007029	https://ClinicalTrials.gov/show/NCT04007029	No			Include	Phase 1	2019-10-04	Recruiting	Interventional	No	No		Unicenter study	Autologous			0	0			Biological: Chimeric Antigen Receptor T-Cell Therapy|Drug: Cyclophosphamide|Drug: Fludarabine Phosphate|Biological: Tocilizumab	Dual target	CD19	CD20		1	1	0		0	1		tocilizumab		CD19 Positive|CD20 Positive|Recurrent Chronic Lymphocytic Leukemia|Recurrent Diffuse Large B-Cell Lymphoma|Recurrent Follicular Lymphoma|Recurrent Mantle Cell Lymphoma|Recurrent Primary Mediastinal (Thymic) Large B-Cell Cell Lymphoma|Recurrent Small Lymphocytic Lymphoma|Refractory Chronic Lymphocytic Leukemia|Refractory Diffuse Large B-Cell Lymphoma|Refractory Follicular Lymphoma|Refractory Mantl…	0			0	0	0	0	0	0	0	0	0
407	Study of AIC100 in Relapsed/Refractory Thyroid Cancer	NCT04420754	https://ClinicalTrials.gov/show/NCT04420754	No			Include	Phase 1	2020-09-28	Recruiting	Interventional	No	No		Multicenter study	Autologous		Third generation	1	1		1	Biological: AIC100 CAR T Cells	Single target	ICAM-1			0	0	0		0					Anaplastic Thyroid Cancer|Relapsed/Refractory Poorly Differentiated Thyroid Cancer	0		1	0	0	0	0	0	0	0	0	0
408	CD19-specific CAR T Cells With a Fully Human Binding Domain for CD19+ Leukemia or Lymphoma	NCT03684889	https://ClinicalTrials.gov/show/NCT03684889	No			Include	Phase 1 | Phase 2	2018-11-28	Active. Not recruiting	Interventional	No	No		Multicenter study	Autologous	CD4	Second generation	0	1			Biological: SCRI-huCAR19v1|Biological: SCRI-huCAR19v2	Single target	CD19			0	0	0		0					Leukemia|Lymphoma	0			0	1	0	0	0	0	1	0	0
409	BCMA Targeted CAR T Cells With or Without Lenalidomide for the Treatment of Multiple Myeloma	NCT03070327	https://ClinicalTrials.gov/show/NCT03070327	Yes	Hematopoietic recovery in patients receiving chimeric antigen receptor T-cell therapy for hematologic malignancies	doi: 10.1182/bloodadvances.2020002509.	Include	Phase 1	2017-02-27	Active. Not recruiting	Interventional	No	No		Unicenter study	Autologous			0	1		1	Biological: EGFRt/BCMA-41BBz CAR T cell|Drug: Cyclophosphamide|Drug: Lenalidomide.	Single target	BCMA			0	1	1	Lenalidomide	0					Multiple Myeloma	0			0	0	0	0	0	0	0	0	0
410	Telemedicine for Early Detection of Cytokine Release Syndrome and Neurotoxicity	NCT04503538	https://ClinicalTrials.gov/show/NCT04503538				Exclude			Withdraw	Interventional				Unicenter study				0	0			Other: Telemedicine visit					0	0	0		0					Large B-cell Lymphoma|Diffuse Large B Cell Lymphoma|Primary Mediastinal Large B Cell Lymphoma|High-grade B-cell Lymphoma|Follicular Lymphoma	0			0	0	0	0	0	0	0	0	0
411	Vaccine Responsiveness After CAR-T Cell Therapy	NCT04410900	https://ClinicalTrials.gov/show/NCT04410900				Exclude	Phase 1	2017-10-29	Recruiting	Interventional				Unicenter study				0	0			Biological: Wistar Rabies Virus Strain PM-1503-3M Vaccine|Procedure: Biospecimen Collection					0	0	0		0					B-Cell Neoplasm	0			0	0	0	0	0	0	0	0	0
412	PSCA-CAR T Cells in Treating Patients With PSCA+ Metastatic Castration Resistant Prostate Cancer	NCT03873805	https://ClinicalTrials.gov/show/NCT03873805	No			Include	Phase 1	2019-08-20	Recruiting	Interventional	No	No		Unicenter study	Autologous			0	1			Biological: Autologous Anti-PSCA-CAR-4-1BB/TCRzeta-CD19t-expressing T-lymphocytes|Drug: Cyclophosphamide|Drug: Fludarabine|Drug: Fludarabine Phosphate	Single target	PSCA			1	1	0		0					Castration-Resistant Prostate Carcinoma|Metastatic Prostate Carcinoma|Stage IV Prostate Cancer AJCC v8|Stage IVA Prostate Cancer AJCC v8|Stage IVB Prostate Cancer AJCC v8	0			0	0	0	0	0	0	0	0	0
413	Immunotherapy With BCMA CAR-T Cells in Treating Patients With BCMA Positive Relapsed or Refractory Multiple Myeloma	NCT03338972	https://ClinicalTrials.gov/show/NCT03338972	No			Include	Phase 1	2017-11-29	Active. Not recruiting	Interventional	No	No		Unicenter study	Autologous	CD4 CD8		0	0			Biological: Autologous Anti-BCMA-CAR-expressing CD4+/CD8+ T-lymphocytes FCARH143|Drug: Cyclophosphamide|Drug: Fludarabine|Other: Laboratory Biomarker Analysis|Procedure: Leukapheresis	Single target	BCMA			1	1	0		0					Recurrent Plasma Cell Myeloma|Refractory Plasma Cell Myeloma	0			0	0	0	0	0	0	0	0	0
414	Modified Immune Cells (CD19 CAR T Cells) and Acalabrutinib for the Treatment of Relapsed or Refractory Mantle Cell Lymphoma	NCT04484012	https://ClinicalTrials.gov/show/NCT04484012	No			Include	Phase 2	2020-12-30	Recruiting	Interventional	No	No		Unicenter study				1	0			Drug: Acalabrutinib|Biological: CD19CAR-CD28-CD3zeta-EGFRt-expressing Tn/mem-enriched T-lymphocytes	Single target	CD19			0	0	1	Acalabrutinib	0					Recurrent Mantle Cell Lymphoma|Refractory Mantle Cell Lymphoma	0			0	0	0	1	0	0	0	0	0
415	Study of CD4-Targeted Chimeric Antigen Receptor T-Cells (CD4- CAR-T) in Subjects With Relapsed or Refractory T-Cell Lymphoma	NCT04712864	https://ClinicalTrials.gov/show/NCT04712864	No			Include	Phase 1	2012-09-13	Recruiting	Interventional	No	No		Multicenter study	Autologous			0	0			Biological: LB1901	Single target	CD4			0	0	0		0					T-Cell Lymphoma|Peripheral T-Cell Lymphoma Refractory|Cutaneous T-Cell Lymphoma Refractory|Cutaneous T-Cell Lymphoma Recurrent|Peripheral T-Cell Lymphoma Recurrent	0			0	0	0	0	0	0	0	0	1
416	Haplo / Allogeneic NKG2DL-targeting Chimeric Antigen Receptor-grafted γδ T Cells for Relapsed or Refractory Solid Tumour	NCT04107142	https://ClinicalTrials.gov/show/NCT04107142	No			Include	Phase 1	2019-12-01	unknown status	Interventional	No	No		Unicenter study	Allogeneic			0	0		4.3	Biological: Adoptive Cell Transfer of NKG2DL-targetting Chimeric Antigen Receptor-grafted Gamma Delta T cell	Single target	NKG2DL			0	0	0		0					Colorectal Cancer|Triple Negative Breast Cancer|Sarcoma|Nasopharyngeal Carcinoma|Prostate Cancer|Gastric Cancer	0		1	0	0	0	0	0	0	0	0	0
417	Anti-CD19, Dual Co-stimulatory (4-1BB, CD3ζ) Chimeric Antigen Receptor T-cells in Patients With Relapsed/Refractory Aggressive Lymphoma or Acute Lymphoblastic Leukemia (ALL)	NCT03938987	https://ClinicalTrials.gov/show/NCT03938987	No			Include	Phase 1 | Phase 2	2021-03-03	Recruiting	Interventional	No	No		Multicenter study	Autologous		Second generation	0	1		0.5	Biological: autologous CD19-directed chimeric antigen receptor (CAR) T-cells	Single target	CD19			1	1	0		0					Relapsed Non Hodgkin Lymphoma|Relapsed Adult ALL|Relapsed Pediatric ALL	0			0	1	1	0	0	0	0	0	0
418	T-cells Expressing Anti-CD19 CAR in Pediatric and Young Adults With B-cell Malignancies	NCT02772198	https://ClinicalTrials.gov/show/NCT02772198	Yes	Locally produced CD19 CAR T cells leading to clinical remissions in medullary and extramedullary relapsed acute lymphoblastic leukemia	doi: 10.1002/ajh.25274.	Include	Phase 1 | Phase 2	2016-10-01	Recruiting	Interventional	No	No			Autologous		Second generation	1	0			Biological: CD19 CAR T cells	Single target	CD19			0	0	0		0					Acute Lymphoblastic Leukemia, B-precursor|Non-Hodgkin Lymphoma, B-cell	0			0	1	1	0	0	0	0	0	0
419	Long-term Follow-up Study for Patients Treated With CLBR001 CAR-T	NCT04488354	https://ClinicalTrials.gov/show/NCT04488354	Yes	Switchable control over in vivo CAR T expansion, B cell depletion, and induction of memory	doi: 10.1073/pnas.1810060115.	Exclude	Phase 1	2021-01-21	Recruiting	Observational	No	No		Multicenter study	Autologous			0	0			Combination Product: CLBR001 and SWI019					0	0	0		0					Relapsed/Refractory B-cell Lymphomas|Diffuse Large B-Cell Lymphoma (DLBCL)|Follicular Lymphoma (FL)|Chronic Lymphocytic Leukemia (CLL)|Marginal Zone Lymphoma (MZL)|Mantle Cell Lymphoma (MCL)|Small Lymphocytic Lymphoma (SLL)|Primary Mediastinal Large B Cell Lymphoma|Transformed Follicular Lymphoma	0			0	0	0	1	1	1	1	0	0
420	Dual-target CAR-T Cells (C-4-29) in the Treatment of Relapsed/Refractory Multiple Myeloma	NCT04861480	https://ClinicalTrials.gov/show/NCT04861480	No			Include	Phase 1	2021-06-16	Enrolling by invitation	Interventional	No	No		Multicenter study				0	0			Biological: C-4-29 Cells	Dual target				0	0	0		0					Multiple Myeloma in Relapse|Multiple Myeloma, Refractory	0			0	0	0	0	0	0	0	0	0
421	Safety and Efficacy of ThisCART22 in Patients With Refractory or Relapsed B Cell Malignancies	NCT04601181	https://ClinicalTrials.gov/show/NCT04601181	No			Include	Phase 1	2020-10-23	Recruiting	Interventional	No	No		Unicenter study	Allogeneic			0	0		0.2	Biological: ThisCART22 cells injection	Single target	CD22			0	0	0		0					B Cell Malignancy	0			0	1	0	0	0	1	1	0	0
422	CD19-Directed CAR-T Cell Therapy for the Treatment of Relapsed/Refractory B Cell Malignancies	NCT04892277	https://ClinicalTrials.gov/show/NCT04892277	No			Include	Phase 1	2021-10-15	Not yet recruiting	Interventional	No	No		Unicenter study	Autologous			0	0			Biological: Chimeric Antigen Receptor T-Cell Therapy|Drug: Cyclophosphamide|Drug: Fludarabine	Single target	CD19			1	1	0		0					Recurrent B-Cell Non-Hodgkin Lymphoma|Recurrent Chronic Lymphocytic Leukemia|Recurrent Small Lymphocytic Lymphoma|Refractory B-Cell Non-Hodgkin Lymphoma|Refractory Chronic Lymphocytic Leukemia|Refractory Small Lymphocytic Lymphoma|Richter Syndrome	0			0	0	0	0	0	0	1	0	0
423	Donor-Derived CD5 CAR T Cells in Subjects With Relapsed or Refractory T-Cell Acute Lymphoblastic Leukemia	NCT05032599	https://ClinicalTrials.gov/show/NCT05032599	No			Include	Phase 1	2021-09-14	Recruiting	Interventional	No	No		Unicenter study	Allogeneic			0	0		1	Biological: CD5 CART	Single target	CD5			1	1	0		0					T-Cell Acute Lymphoblastic Leukemia	0			0	0	0	0	0	0	0	1	0
424	Decitabine-primed Tandem CD19/CD20 CAR T Cells Treatment in r/r B-NHL	NCT04697940	https://ClinicalTrials.gov/show/NCT04697940	No			Include	Phase 1 | Phase 2	2020-12-15	Recruiting	Interventional	No	No		Unicenter study				0	0			Biological: Decitabine-primed Tandem CAR19/20 engineered T cells	Dual target	CD19	CD20		0	0	0		0					Relapase and Refractory B-cell Non-Hodgkin's Lymphoma|Decitabine-primed Tandem CD19/CD20 CAR T Cells	0			0	0	0	0	0	0	1	0	0
425	MT2017-45: CAR-T Cell Therapy for Heme Malignancies	NCT03642626	https://ClinicalTrials.gov/show/NCT03642626	No			Exclude		2018-12-18	Recruiting	Observational	No	No		Unicenter study	Autologous			0	0			Drug: KYMRIAH|Drug: YESCARTA|Drug: Fludarabine 30mg/m2 4 doses|Drug: Cyclophosphamide 500 mg/m2; 2 doses|Drug: Fludarabine 30mg/m2 3 doses|Drug: Cyclophosphamide 500 mg/m2; 3 doses|Drug: Fludarabine 25mg/m2 3 days|Drug: Cyclophosphamide 250 mg/m2; 3 days|Drug: Tecartus	Single target	CD19			1	1	0		0					Acute Lymphoblastic Leukemia|Large B-cell Lymphoma	0			0	1	0	0	0	0	1	0	0
426	COVID-19 Vaccine in Patients After Allogeneic HCT, CAR-T Therapy and With Primary Immune Deficiency	NCT04724642	https://ClinicalTrials.gov/show/NCT04724642				Exclude			Recruiting	Observational								0	0								0	0	0		0					Allogenic Hematopoietic Cell Transplant|CAR-T Therapy|Primary Immunodeficiency	0			0	0	0	0	0	0	0	0	0
427	Anti-GD2 CAR T Cells in Pediatric Patients Affected by High Risk and/or Relapsed/Refractory Neuroblastoma or Other GD2-positive Solid Tumors	NCT03373097	https://ClinicalTrials.gov/show/NCT03373097	No			Include	Phase 1 | Phase 2	2018-01-05	Recruiting	Interventional	No	No		Unicenter study	Autologous			0	0		1	Biological: GD2-CART01	Single target	GD2			0	0	0		0					Neuroblastoma|Neuroblastoma Recurrent|GD2-positive Solid Tumors	0		1	0	0	0	0	0	0	0	0	0
428	MSLNthelin-targeted CAR T-cell Therapy in Patients With MSLNthelioma	NCT04577326	https://ClinicalTrials.gov/show/NCT04577326	No			Include	Phase 1	2020-09-30	Recruiting	Interventional	No	No		Unicenter study	Autologous			0	0			Drug: cyclophosphamide|Biological: CAR T cells	Single target	MSLN			0	1	0		0					Malignant Pleural MSLNthelioma (MPM)	0			0	0	0	0	0	0	0	0	0
429	Solid Tumor Analysis for HLA Loss of Heterozygosity (LOH) and Leukapheresis for CAR T- Cell Manufacturing	NCT04981119	https://ClinicalTrials.gov/show/NCT04981119				Exclude			Not yet recruiting	Observational								0	0			Other: Leukapheresis|Diagnostic Test: Next Generation Sequencing (NGS)|Diagnostic Test: Long Range NGS HLA typing					0	0	0		0					Solid Tumor, Adult|Colorectal Cancer|Non Small Cell Lung Cancer|Pancreatic Cancer|CRC|NSCLC|Pancreas Cancer	0			0	0	0	0	0	0	0	0	0
430	Study of CAR-T Therapy in Older Patients	NCT04300998	https://ClinicalTrials.gov/show/NCT04300998				Exclude			Recruiting	Observational								0	0			Behavioral: Activities of Daily Living/ADLs|Behavioral: Instrumental Activity of Daily Living|Behavioral: Timed Up and Go|Behavioral: Cognition|Behavioral: Geriatric Depression Scale|Behavioral: Social Support|Behavioral: Brief Test of Attention|Behavioral: Trail Making Test|Behavioral: Controlled Oral Word Association Test|Behavioral: Hopkins Verbal Learning Test-Revised|Other: Blood draw					0	0	0		0					Lymphoma|Refractory B-Cell Lymphoma|Lymphoma, B-Cell|DLBCL NOS|High-grade B-cell Lymphoma|Multiple Myeloma	0			0	0	0	0	0	0	0	0	0
431	Anti-CD7 U-CAR-T Cell Therapy for T/NK Cell Hematologic Malignancies	NCT04264078	https://ClinicalTrials.gov/show/NCT04264078	No			Include	Early Phase 1	2021-03-01	Recruiting	Interventional	No	No		Multicenter study	Allogeneic			0	0		10	Biological: CD7 UCAR-T cells|Drug: Fludarabine|Drug: Cytoxan|Drug: Melphalan	Single target	CD7			1	1	1	Melphalan	0					T-cell Leukemia|T-cell Lymphoma	0			0	0	0	0	0	0	0	1	1
432	Study Evaluating the Safety, Tolerability, and Efficacy of FLT3 CAR-T AMG 553 in FLT3-positive Relapsed/Refractory AML	NCT03904069	https://ClinicalTrials.gov/show/NCT03904069	No			Include	Phase 1	2022-03-15	Not yet recruiting	Interventional	No	No		Multicenter study				0	0			Drug: AMG 553	Single target	FLT3			0	0	0		0					Relapsed/Refractory Acute Myeloid Leukemia	0			0	0	0	0	0	0	0	0	0
433	Anti-CD22 CAR-T Therapy for CD19-refractory or Resistant Lymphoma Patients	NCT02721407	https://ClinicalTrials.gov/show/NCT02721407	No			Include	Phase 1	2016-03-01	unknown status	Interventional	No	No		Unicenter study	Autologous		Second generation	0	1			Drug: Retroviral vector-transduced autologous T cells to express CD22-specific CARs	Single target	CD22			0	0	0		0					Recurrent Adult Diffuse Large Cell Lymphoma|Recurrent Follicular Lymphoma|Recurrent Mantle Cell Lymphoma|Stage III/IV Adult Diffuse Large Cell Lymphoma|Stage III/IV Follicular Lymphoma|Stage III/IV Mantle Cell Lymphoma	0			1	0	0	1	1	0	0	0	0
434	Anti-CD19 U-CAR-T Cell Therapy for B Cell Hematologic Malignancies	NCT04264039	https://ClinicalTrials.gov/show/NCT04264039	No			Include	Early Phase 1	2020-04-01	Not yet recruiting	Interventional	No	No		Multicenter study	Allogeneic			0	0		10	Biological: anti-CD19 UCAR-T cells|Drug: Fludarabine|Drug: Cytoxan|Drug: Melphalan	Single target	CD19			1	1	1	Melphalan	0					B-cell Acute Lymphoblastic Leukemia|B-cell Lymphoma	0			0	1	0	0	0	0	1	0	0
435	Anakinra for the Reduction of CAR-T Toxicity in Patients With Relapsed or Refractory Large B-cell Lymphoma	NCT04432506	https://ClinicalTrials.gov/show/NCT04432506				Exclude	Phase 2		Recruiting	Interventional								0	0			Biological: Anakinra|Biological: Axicabtagene Ciloleucel|Drug: Cyclophosphamide|Drug: Fludarabine					0	0	0		0					Hematopoietic and Lymphoid Cell Neoplasm|Recurrent Diffuse Large B-Cell Lymphoma|Recurrent High Grade B-Cell Lymphoma|Recurrent Primary Mediastinal (Thymic) Large B-Cell Lymphoma|Recurrent Transformed Follicular Lymphoma to Diffuse Large B-Cell Lymphoma|Refractory Diffuse Large B-Cell Lymphoma|Refractory High Grade B-Cell Lymphoma|Refractory Primary Mediastinal (Thymic) Large B-Cell Lymphoma|Refr…	0			0	0	0	0	0	0	0	0	0
436	Radiation Post-CAR T in Refractory Lymphoma	NCT04473937	https://ClinicalTrials.gov/show/NCT04473937				Exclude			Not yet recruiting	Interventional								0	0			Radiation: Radiotherapy					0	0	0		0					Hematologic Malignancy|Refractory Lymphoma	0			0	0	0	0	0	0	0	0	0
437	Brain Tumor-Specific Immune Cells (IL13Ralpha2-CAR T Cells) for the Treatment of Leptomeningeal Glioblastoma, Ependymoma, or Medulloblastoma	NCT04661384	https://ClinicalTrials.gov/show/NCT04661384	No			Include	Phase 1	2021-03-05	Recruiting	Interventional	No	No		Unicenter study	Autologous		Second generation	0	1			Biological: IL13Ralpha2-specific Hinge-optimized 41BB-co-stimulatory CAR Truncated CD19-expressing Autologous T-Lymphocytes	Single target	IL13Rα2			0	0	0		0					Leptomeningeal Metastases	0			0	0	0	0	0	0	0	0	0
438	A Study of Bortezomib, Lenalidomide and Dexamethasone (VRd) Followed by Cilta-cel, a CAR-T Therapy Directed Against BCMA Versus VRd Followed by Lenalidomide and Dexamethasone (Rd) Therapy in Participants With Newly Diagnosed Multiple Myeloma for Whom ASCT is Not Planned as Initial Therapy	NCT04923893	https://ClinicalTrials.gov/show/NCT04923893	No			Include	Phase 3	2021-08-19	Recruiting	Interventional	No	No		Multicenter study	Autologous			0	0		0.75	Drug: Bortezomib|Drug: Dexamethasone|Drug: Lenalidomide|Drug: Cilta-cel|Drug: Cyclophosphamide|Drug: Fludarabine	Single target	BCMA			1	1	1	Bortezomib Dexamethasone Lenalidomide	0					Multiple Myeloma	0			0	0	0	0	0	0	0	0	0
439	Clinical Trial of BCMA CAR T Cell Infusion in Patients With BCMA-positive r/r Multiple Myeloma	NCT04186052	https://ClinicalTrials.gov/show/NCT04186052	No			Include	Early Phase 1	2019-03-08	Recruiting	Interventional	No	No		Unicenter study	Autologous			0	0			Biological: BCMA-CART cells	Single target	BCMA			0	0	0		0					Multiple Myeloma	0			0	0	0	0	0	0	0	0	0
440	Clinical Study of T Cell Infusion Targeting BCMA Chimeric Antigen Receptor	NCT04650724	https://ClinicalTrials.gov/show/NCT04650724	No			Include	Early Phase 1	2018-10-11	Completed	Interventional	No	No		Unicenter study	Autologous			0	0			Drug: T cell infusion agent targeting BCMA chimeric antigen receptor	Single target	BCMA			0	0	0		0					Multiple Myeloma	0			0	0	0	0	0	0	0	0	0
441	B7H3 CAR T Cell Immunotherapy for Recurrent/Refractory Solid Tumors in Children and Young Adults	NCT04483778	https://ClinicalTrials.gov/show/NCT04483778	No			Include	Phase 1	2020-07-13	Recruiting	Interventional	No	No		Unicenter study	Autologous	CD4 CD8	Second generation	0	1			Biological: second generation 4-1BBζ B7H3-EGFRt-DHFR|Biological: second generation 4-1BBζ B7H3-EGFRt-DHFR(selected) and a second generation 4-1BBζ CD19-Her2tG	Single target	B7-H3			0	0	0		0					Pediatric Solid Tumor|Germ Cell Tumor|Retinoblastoma|Hepatoblastoma|Wilms Tumor|Rhabdoid Tumor|Carcinoma|Osteosarcoma|Ewing Sarcoma|Rhabdomyosarcoma|Synovial Sarcoma|Clear Cell Sarcoma|Malignant Peripheral Nerve Sheath Tumors|Desmoplastic Small Round Cell Tumor|Soft Tissue Sarcoma|Neuroblastoma|Melanoma	0		1	0	0	0	0	0	0	0	0	0
441	B7H3 CAR T Cell Immunotherapy for Recurrent/Refractory Solid Tumors in Children and Young Adults	NCT04483778	https://ClinicalTrials.gov/show/NCT04483778	No			Include	Phase 1	2020-07-13	Recruiting	Interventional	No	No		Unicenter study	Autologous	CD4 CD8	Second generation	0	1			Biological: second generation 4-1BBζ B7H3-EGFRt-DHFR|Biological: second generation 4-1BBζ B7H3-EGFRt-DHFR(selected) and a second generation 4-1BBζ CD19-Her2tG	Dual target	B7-H3	CD19		0	0	0		0					Pediatric Solid Tumor|Germ Cell Tumor|Retinoblastoma|Hepatoblastoma|Wilms Tumor|Rhabdoid Tumor|Carcinoma|Osteosarcoma|Ewing Sarcoma|Rhabdomyosarcoma|Synovial Sarcoma|Clear Cell Sarcoma|Malignant Peripheral Nerve Sheath Tumors|Desmoplastic Small Round Cell Tumor|Soft Tissue Sarcoma|Neuroblastoma|Melanoma	0		1	0	0	0	0	0	0	0	0	0
442	Adult B-ALL Treated by CART Cell Bridging Allogeneic Hematopoietic Stem Cell Transplantation	NCT04626726	https://ClinicalTrials.gov/show/NCT04626726	No			Include	Early Phase 1	2020-04-01	Recruiting	Interventional	No	No		Unicenter study				0	0			Drug: CD19 CAR-T|Drug: CD22 CAR-T|Drug: CD19+CD22 CAR-T|Drug: Fludarabine|Drug: Cyclophosphamide	Single target	CD19			1	1	0		0					Adult B Acute Lymphoblastic Leukemia	0			0	1	0	0	0	0	0	0	0
442	Adult B-ALL Treated by CART Cell Bridging Allogeneic Hematopoietic Stem Cell Transplantation	NCT04626726	https://ClinicalTrials.gov/show/NCT04626726	No			Include	Early Phase 1	2020-04-01	Recruiting	Interventional	No	No		Unicenter study				0	0			Drug: CD19 CAR-T|Drug: CD22 CAR-T|Drug: CD19+CD22 CAR-T|Drug: Fludarabine|Drug: Cyclophosphamide	Dual target	CD19	CD22		1	1	0		0					Adult B Acute Lymphoblastic Leukemia	0			0	1	0	0	0	0	0	0	0
442	Adult B-ALL Treated by CART Cell Bridging Allogeneic Hematopoietic Stem Cell Transplantation	NCT04626726	https://ClinicalTrials.gov/show/NCT04626726	No			Include	Early Phase 1	2020-04-01	Recruiting	Interventional	No	No		Unicenter study				0	0			Drug: CD19 CAR-T|Drug: CD22 CAR-T|Drug: CD19+CD22 CAR-T|Drug: Fludarabine|Drug: Cyclophosphamide	Single target	CD22			1	1	0		0					Adult B Acute Lymphoblastic Leukemia	0			0	1	0	0	0	0	0	0	0
443	CAR T-cells Against CD30 (HSP-CAR30) for Relapsed/ Refractory Hodgkin and T-cell Lymphoma.	NCT04653649	https://ClinicalTrials.gov/show/NCT04653649	No			Include	Phase 1 | Phase 2	2020-09-29	Recruiting	Interventional	No	No		Unicenter study	Autologous		Second generation	0	1		3	Biological: HSP-CAR30	Single target	CD30			0	0	0		0					Hodgkin Lymphoma, Adult|T Cell Lymphoma	0			0	0	0	0	0	0	0	0	1
444	Anakinra for the Prevention of Cytokine Release Syndrome and Neurotoxicity in Patients With B-Cell Lymphoma Receiving CD19-Targeted CAR-T Cell Therapy	NCT04359784	https://ClinicalTrials.gov/show/NCT04359784				Exclude	Phase 2		Not yet recruiting	Interventional								0	0			Biological: Anakinra|Biological: Axicabtagene Ciloleucel					0	0	0		0					B-Cell Non-Hodgkin Lymphoma	0			0	0	0	0	0	0	0	0	0
445	Study to Evaluate the Role of Siltuximab in Treatment of Cytokine Release Syndrome (CRS) and Immune Effector Cell Associated Neurotoxicity (ICANS) Related to CAR-T Cell Therapy	NCT04975555	https://ClinicalTrials.gov/show/NCT04975555				Exclude	Phase 2		Not yet recruiting	Interventional								0	0			Drug: Siltuximab					0	0	0		0					Cytokine Release Syndrome|ICANS|Lymphoma, Non-Hodgkin|Multiple Myeloma|Acute Lymphoblastic Leukemia	0			0	0	0	0	0	0	0	0	0
446	CD123-Directed Autologous T-Cell Therapy for Acute Myelogenous Leukemia (CATCHAML)	NCT04318678	https://ClinicalTrials.gov/show/NCT04318678	No			Include	Phase 1	2020-05-27	Recruiting	Interventional	No	No		Unicenter study	Autologous			0	0			Drug: CD123-CAR T|Drug: Cyclophosphamide|Drug: Fludarabine|Drug: Mesna|Drug: Rituximab	Single target	CD123			1	1	0		0	1		Mesna Rituximab		AML|B-ALL|T-ALL|BPDCN	0			0	1	0	0	0	0	0	1	0
447	CART-123 FOR Relapsed/Refractory Acute Myelocytic Leukemia（AML）	NCT03556982	https://ClinicalTrials.gov/show/NCT03556982	No			Include	Phase 1 | Phase 2	2018-03-01	unknown status	Interventional	No	No		Unicenter study	Allogeneic			0	0			Biological: CART-123 cells	Single target	CD124			1	1	0		0					Leukemia, Myeloid, Acute	0			0	0	0	0	0	0	0	0	0
447	CART-123 FOR Relapsed/Refractory Acute Myelocytic Leukemia（AML）	NCT03556982	https://ClinicalTrials.gov/show/NCT03556982	No			Include	Phase 1 | Phase 2	2018-03-01	unknown status	Interventional	No	No		Unicenter study	Autologous			0	0			Biological: CART-123 cells	Single target	CD124			1	1	0		0					Leukemia, Myeloid, Acute	0			0	0	0	0	0	0	0	0	0
448	CART-19 FOR Relapsed/Refractory Acute Lymphoblastic Leukemia （ALL）	NCT03544021	https://ClinicalTrials.gov/show/NCT03544021	No			Include	Phase 1 | Phase 2	2018-03-01	unknown status	Interventional	No	No		Unicenter study	Allogeneic			0	0			Biological: CART-19 cells	Single target	CD19			1	1	0		0					Leukemia, Lymphocytic, Acute	0			0	1	0	0	0	0	0	0	0
448	CART-19 FOR Relapsed/Refractory Acute Lymphoblastic Leukemia （ALL）	NCT03544021	https://ClinicalTrials.gov/show/NCT03544021	No			Include	Phase 1 | Phase 2	2018-03-01	unknown status	Interventional	No	No		Unicenter study	Autologous			0	0			Biological: CART-19 cells	Single target	CD19			1	1	0		0					Leukemia, Lymphocytic, Acute	0			0	1	0	0	0	0	0	0	0
449	A Study of Anti-CD19 CAR-T Cell Immunotherapy for Refractory /Relapsed B Cell Malignancies	NCT03191773	https://ClinicalTrials.gov/show/NCT03191773	No			Include	Phase 1 | Phase 2	2020-12-31	unknown status	Interventional	No	No		Multicenter study	Autologous		Second generation	1				Combination Product: Drugs and anti-CD19 CAR transduced T cells	Single target	CD19			1	1	0		0					Acute Lymphocytic Leukemia|Chronic Lymphocytic Leukemia|Lymphoma	0			0	1	0	0	0	0	1	0	0
449	A Study of Anti-CD19 CAR-T Cell Immunotherapy for Refractory /Relapsed B Cell Malignancies	NCT03191773	https://ClinicalTrials.gov/show/NCT03191773	No			Include	Phase 1 | Phase 2	2020-12-31	unknown status	Interventional	No	No		Multicenter study	Autologous		Second generation		1			Combination Product: Drugs and anti-CD19 CAR transduced T cells	Single target	CD19			1	1	0		0					Acute Lymphocytic Leukemia|Chronic Lymphocytic Leukemia|Lymphoma	0			0	1	0	0	0	0	1	0	0
450	A Study of JNJ-68284528, a Chimeric Antigen Receptor T Cell (CAR-T) Therapy Directed Against B-cell Maturation Antigen (BCMA) in Participants With Multiple Myeloma	NCT04133636	https://ClinicalTrials.gov/show/NCT04133636	No			Include	Phase 2	2019-11-07	Recruiting	Interventional	No	No		Multicenter study	Autologous			0	0			Drug: JNJ-68284528|Drug: Lenalidomide|Drug: Daratumumab|Drug: Bortezomib|Drug: Dexamethasone	Single target	BCMA			0	0	0		0	1	Immunomodulatory drug	Lenalidomide, Daratumumab, Bortezomib ou Dexamethasone		Multiple Myeloma	0			0	0	0	0	0	0	0	0	0
451	Fludarabine and Cyclophosphamide With or Without Rituximab Before CD19 Chimeric Antigen Receptor T Cells for the Treatment of Relapsed or Refractory Diffuse Large B-Cell Lymphoma	NCT05052528	https://ClinicalTrials.gov/show/NCT05052528	No			Include	Phase 1	2021-09-30	Not yet recruiting	Interventional	No	No		Unicenter study	Autologous			0	0		1	Biological: Chimeric Antigen Receptor T-Cell Therapy|Drug: Cyclophosphamide|Drug: Fludarabine Phosphate|Biological: Rituximab	Single target	CD19			1	1	0		0					Recurrent Diffuse Large B-Cell Lymphoma|Refractory Diffuse Large B-Cell Lymphoma	0			1	0	0	0	0	0	0	0	0
452	Patient Reported Outcomes and Patient Education in Cellular Therapy Patients	NCT04853277	https://ClinicalTrials.gov/show/NCT04853277				Exclude			Recruiting	Interventional								0	0			Behavioral: Education					0	0	0		0	1		rituximab		Stem Cell Transplant|CAR T-Cell Transplant|CAR T-Cell Therapy|Cellular Therapy|Hematopoietic Stem Cell Transplant|HSCT|Multiple Myeloma|Leukemia|Lymphoma	0			0	0	0	0	0	0	0	0	0
453	CD19 T-CAR for Treatment of Children and Young Adults With r/r B-ALL	NCT03467256	https://ClinicalTrials.gov/show/NCT03467256	No			Include	Phase 1 | Phase 2	2018-05-14	Active. Not recruiting	Interventional	No	No		Unicenter study	Autologous			0	0		0.5	Biological: Chimeric Antigen Receptor T-Cell Therapy|Drug: Fludarabine|Drug: Cyclophosphamide|Drug: Tocilizumab	Single target	CD19			1	1	0		0	1		Tocilizumab		B-cell Acute Lymphoblastic Leukemia|Acute Lymphocytic Leukemia, Pediatric	0			0	1	0	0	0	0	0	0	0
454	Treatment by a Bispecific CD3xCD20 Antibody for Relapse/Refractory Lymphomas After CAR T-cells Therapy	NCT04703686	https://ClinicalTrials.gov/show/NCT04703686	No			Include	Phase 2	2021-03-30	Recruiting	Interventional	No	No		Multicenter study				0	0			Drug: Obinutuzumab|Drug: RO7082859	Dual target	CD3	CD20		0	0	0		0	1		Obinutuzumab		Diffuse Large B-Cell Lymphoma Refractory|Refractory Indolent Adult Non-Hodgkin Lymphoma|Refractory Transformed B-cell Non-Hodgkin Lymphoma|Refractory Primary Mediastinal Large B-Cell Cell Lymphoma|Refractory Mantle Cell Lymphoma	0			1	0	1	1	0	1	0	0	0
455	CAR-T Cell, B-cell Acute Lymphoblastic Leukemia (TriCAR)	NCT05010564	https://ClinicalTrials.gov/show/NCT05010564	No			Include	Phase 1	2022-03-01	Not yet recruiting	Interventional	No	No		Multicenter study	Autologous		Second generation	0	1		3	Genetic: Autologous TriCAR T-cells and lymphodepletion chemotherapy	Multiple	CD19	CD20	CD22	1	1	0		0					Leukemia, B-Cell	0			0	1	0	0	0	0	0	0	0
456	Autologous CD8+ T-cells Expressing an Anti-BCMA CAR in Patients With Myeloma	NCT03448978	https://ClinicalTrials.gov/show/NCT03448978	No			Include	Phase 1 | Phase 2	2018-02-28	Recruiting	Interventional	No	No		Multicenter study	Autologous	CD8		0	0			Biological: Descartes-08|Drug: Fludarabine|Drug: Cyclophosphamide	Single target	BCMA			1	1	0		0					Multiple Myeloma	0			0	0	0	0	0	0	0	0	0
457	A Retrospective Study of Patients With Leukemia Relapse in the CNS Treated With CAR T Cells	NCT04158011	https://ClinicalTrials.gov/show/NCT04158011	No			Exclude		2019-11-06	Active. Not recruiting	Observational	No	No		Unicenter study				0	0								0	0	0		0					Acute Lymphoblastic Leukemia	0			0	1	0	0	0	0	0	0	0
458	Chimeric Antigen Receptor T Cells Targeting Glypican-3	NCT03884751	https://ClinicalTrials.gov/show/NCT03884751	No			Include	Phase 1	2019-09-15	Recruiting	Interventional	No	No		Multicenter study				0	0			Biological: CAR-GPC3 T Cells	Single target	GPC3			0	0	0		0					Hepatocellular Carcinoma	0			0	0	0	0	0	0	0	0	0
459	LCAR-B38M Cells in Treating Relapsed/Refractory (R/R) Multiple Myeloma	NCT03090659	https://ClinicalTrials.gov/show/NCT03090659	Yes	A phase 1, open-label study of LCAR-B38M, a chimeric antigen receptor T cell therapy directed against B cell maturation antigen, in patients with relapsed or refractory multiple myeloma	doi: 10.1186/s13045-018-0681-6.	Include	Phase 1 | Phase 2	2015-10-02	Active. Not recruiting	Interventional	No	No		Multicenter study				0	0		0.5	Biological: LCAR-B38M CAR-T cell injection	Single target	BCMA			0	0	0		0					Refractory or Relapsed Multiple Myeloma	0			0	0	0	0	0	0	0	0	0
460	MOv19-BBz CAR T Cells in aFR Expressing Recurrent High Grade Serous Ovarian, Fallopian Tube, or Primary Peritoneal Cancer	NCT03585764	https://ClinicalTrials.gov/show/NCT03585764	No			Include	Phase 1	2018-10-19	Recruiting	Interventional	No	No		Unicenter study	Autologous		Second generation	0	1		10	Drug: MOv19-BBz CAR T cells|Device: Alpha Folate Receptor expression test	Single target	FRα			1	1	0		0					Ovarian Cancer|Fallopian Tube Cancer|Primary Peritoneal Carcinoma	0			0	0	0	0	0	0	0	0	0
461	T Cells co- Expressing a Second Generation Glypican 3-specific Chimeric Antigen Receptor With Cytokines Interleukin-21 and 15 as Immunotherapy for Patients With Liver Cancer (TEGAR)	NCT04093648	https://ClinicalTrials.gov/show/NCT04093648				Exclude	Phase 1		Withdraw	Interventional								0	0			Genetic: TEGAR T cells|Drug: Cytoxan|Drug: Fludarabine					0	0	0		0					Hepatocellular Carcinoma|Hepatoblastoma	0			0	0	0	0	0	0	0	0	0
462	Chimeric Antigen Receptor T Cells Targeting claudin18.2 in Solid Tumors.	NCT03874897	https://ClinicalTrials.gov/show/NCT03874897	No			Include	Phase 1	2019-03-26	Recruiting	Interventional	No	No		Multicenter study	Autologous			0	0			Drug: CAR-CLDN18.2 T-Cells	Single target	CLDN 18.2			1	1	0		0	1	Checkpoint Blockade	PD-1 Monoclonal Antibody		Advanced Solid Tumor	0		1	0	0	0	0	0	0	0	0	0
463	Descartes-08 CAR-T Cells in Generalized Myasthenia Gravis (MG)	NCT04146051	https://ClinicalTrials.gov/show/NCT04146051	No			Exclude	Phase 1 | Phase 2	2019-12-04	Recruiting	Interventional	No	No		Multicenter study	Autologous			0	0			Drug: Descartes-08	Single target	BCMA			0	0	0		0					Myasthenia Gravis, Generalized	0			0	0	0	0	0	0	0	0	0
464	LCAR-B4822M-02 Cells in Treating Relapsed/Refractory (R/R) Multiple Myeloma	NCT03674463	https://ClinicalTrials.gov/show/NCT03674463	No			Include	Phase 1	2018-07-26	unknown status	Interventional	No	No		Unicenter study	Autologous			0	0		0.5	Drug: LCAR-B4822M CAR-T Cell Immunotherapy	Single target	BCMA			0	0	0		0					Refractory or Relapsed Multiple Myeloma	0			0	0	0	0	0	0	0	0	0
465	Anti-GPC3 CAR-T for Treating GPC3-positive Advanced Hepatocellular Carcinoma (HCC)	NCT03084380	https://ClinicalTrials.gov/show/NCT03084380	No			Include	Phase 1 | Phase 2	2017-03-01	unknown status	Interventional	No	No		Unicenter study	Autologous		Second generation	0	1			Biological: Retroviral vector-transduced autologous T cells to express anti-GPC3 CARs|Drug: Fludarabine|Drug: Cyclophosphamide	Single target	GPC3			1	1	1	chemoembolization	0					Hepatocellular Carcinoma	0			0	0	0	0	0	0	0	0	0
466	Immunotherapy With CD19 CAR T-cells for B-Cell Lymphoma	NCT04100187	https://ClinicalTrials.gov/show/NCT04100187	No			Include	Phase 1	2020-01-01	Not yet recruiting	Interventional	No	No		Multicenter study	Autologous			0	0			Biological: Anti-CD19-CAR	Single target	CD19			0	0	0		0					Lymphoma	0			0	0	0	0	0	0	1	0	0
467	CD30-directed Chimeric Antigen Receptor T (CART30) Therapy in Relapsed and Refractory CD30 Positive Lymphomas	NCT02259556	https://ClinicalTrials.gov/show/NCT02259556	No			Include	Phase 1 | Phase 2	2014-10-01	Recruiting	Interventional	No	No		Unicenter study	Autologous			0	0			Biological: CART30	Single target	CD30			0	0	0		0					Hodgkin's Lymphoma|Non-Hodgkin's Lymphoma	0			0	0	1	0	0	0	0	0	0
468	Interleukin-15 Armored Glypican 3-specific Chimeric Antigen Receptor Expressed in T Cells for Pediatric Solid Tumors	NCT04377932	https://ClinicalTrials.gov/show/NCT04377932	No			Include	Phase 1	2021-06-17	Recruiting	Interventional	No	No		Unicenter study	Autologous			0	0		0.43	Genetic: AGAR T cells|Drug: Cytoxan|Drug: Fludara	Single target	GPC3			1	1	0		0					Liver Cancer|Rhabdomyosarcoma|Malignant Rhabdoid Tumor|Liposarcoma|Wilms Tumor|Yolk Sac Tumor	0			0	0	0	0	0	0	0	0	0
469	The Fourth Generation CART-cell Therapy for Refractory-Relapsed Ovarian Cancer	NCT03814447	https://ClinicalTrials.gov/show/NCT03814447	No			Include	Early Phase 1	2019-08-16	Recruiting	Interventional	No	No		Unicenter study	Autologous		Fourth generation	0	0		5	Drug: anti- MSLN CAR-T cells|Drug: Fludarabine|Drug: Cyclophosphamide	Single target	MSLN			1	1	0		0					Ovarian Cancer	0			0	0	0	0	0	0	0	0	0
470	Interleukin-15 and -21 Armored Glypican-3-specific Chimeric Antigen Receptor Expressed in T Cells for Pediatric Solid Tumors	NCT04715191	https://ClinicalTrials.gov/show/NCT04715191	No			Include	Phase 1	2011-07-01	Not yet recruiting	Interventional	No	No		Unicenter study	Autologous			0	0		1.4	Genetic: CARE T cells|Drug: Cytoxan|Drug: Fludara	Single target	GPC3			1	1	0		0					Liver Cancer|Rhabdomyosarcoma|Malignant Rhabdoid Tumor|Liposarcoma|Wilms Tumor|Yolk Sac Tumor	0			0	0	0	0	0	0	0	0	0
471	Safety and Activity Study of PSCA-Targeted CAR-T Cells (BPX-601) in Subjects With Selected Advanced Solid Tumors	NCT02744287	https://ClinicalTrials.gov/show/NCT02744287	No			Include	Phase 1 | Phase 2	2016-11-01	Recruiting	Interventional	No	No		Multicenter study	Autologous			0	0			Biological: BPX-601|Drug: Rimiducid	Single target	PSCA			0	0	0		0	1	Cell enhancer	Rimiducid		Metastatic Castration-resistant Prostate Cancer|Metastatic Prostate Cancer|Metastatic Pancreatic Ductal Adenocarcinoma|Metastatic Pancreatic Cancer|Metastatic Pancreatic Adenocarcinoma	0			0	0	0	0	0	0	0	0	0
472	Study of CAR-T Cells Expressing CD30 and CCR4 for r/r CD30+ HL and CTCL	NCT03602157	https://ClinicalTrials.gov/show/NCT03602157	No			Include	Phase 1	2018-12-12	Recruiting	Interventional	No	No		Unicenter study	Autologous			0	0		0.3	Biological: ATLCAR.CD30.CCR4 cells|Biological: ALTCAR.CD30 cells|Drug: Bendamustine|Drug: Fludarabine	Single target	CD30			1	0	1	Bendamustine	0					Lymphoma|Immune System Diseases|Immunoproliferative Disorders|Lymphatic Diseases|Lymphoproliferative Disorders|Neoplasms|Cutaneous Lymphoma|Cutaneous Anaplastic Large Cell Lymphoma|Mycosis Fungoides|Sezary Syndrome|Lymphomatoid Papulosis|Cutaneous T Cell Lymphoma|Gray Zone Lymphoma				0	0	0	0	0	0	0	0	1
472	Study of CAR-T Cells Expressing CD30 and CCR4 for r/r CD30+ HL and CTCL	NCT03602157	https://ClinicalTrials.gov/show/NCT03602157	No			Include	Phase 1	2018-12-12	Recruiting	Interventional	No	No		Unicenter study	Autologous			0	0		0.3	Biological: ATLCAR.CD30.CCR4 cells|Biological: ALTCAR.CD30 cells|Drug: Bendamustine|Drug: Fludarabine	Dual target	CD30	CCR4		1	0	1	Bendamustine	0					Lymphoma|Immune System Diseases|Immunoproliferative Disorders|Lymphatic Diseases|Lymphoproliferative Disorders|Neoplasms|Cutaneous Lymphoma|Cutaneous Anaplastic Large Cell Lymphoma|Mycosis Fungoides|Sezary Syndrome|Lymphomatoid Papulosis|Cutaneous T Cell Lymphoma|Gray Zone Lymphoma				0	0	0	0	0	0	0	0	1
473	CLIC-1901 for the Treatment of Patients With Relapsed/Refractory CD19 Positive Hematologic Malignancies	NCT03765177	https://ClinicalTrials.gov/show/NCT03765177	Yes	Hematologists' barriers and enablers to screening and recruiting patients to a chimeric antigen receptor (CAR) T cell therapy trial: a theory-informed interview study	doi: 10.1186/s13063-021-05121-y.	Include	Phase 1 | Phase 2	2019-10-16	Recruiting	Interventional	No	No		Unicenter study	Autologous			0	0			Biological: CLIC-1901	Single target	CD19			0	0	0		0					Acute Lymphoblastic Leukemia|Non-Hodgkin's Lymphoma	0			0	1	1	0	0	0	0	0	0
474	Safety and Efficacy Evaluation of IM19 Cells	NCT03344705	https://ClinicalTrials.gov/show/NCT03344705	Yes	Autologous CD19-directed chimeric antigen receptor-T cell is an effective and safe treatment to refractory or relapsed diffuse large B-cell lymphoma	10.1038/s41417-018-0073-7	Include	Phase 1	2017-11-14	unknown status	Interventional	No	No		Unicenter study	Autologous			0	0			Biological: IM19 CAR-T|Drug: Fludarabine|Drug: Cyclophosphamide	Single target	CD19			1	1	0		0	0				Hematological Malignancies	0			0	1	1	0	0	0	0	0	0
475	Immunotherapy Using Autologous T Cell-Engineered With CD19-specific Chimeric Antigen Receptor for the Treatment of Recurrent /Refractory B Cell Leukemia	NCT02644655	https://ClinicalTrials.gov/show/NCT02644655	Yes	CD19 chimeric antigen receptor T cell therapy for haematological malignancies	10.1111/bjh.13340	Include	Phase 1 | Phase 2	2015-12-12	unknown status	Interventional	No	No		Unicenter study	Autologous			0	0		0.5	Biological: CD19-specific chimeric antigen receptor	Single target	CD19			1	1	0		0	0				Recurrent B-Cell Tumor|Refractory B-Cell Tumor	0			1	1	0	0	0	1	1	0	0
476	Anakinra in Preventing Severe Chimeric Antigen Receptor T-Cell Related Encephalopathy Syndrome in Patients With Recurrent or Refractory Large B-cell Lymphoma	NCT04205838	https://ClinicalTrials.gov/show/NCT04205838				Exclude	Phase 2		Suspended	Interventional								0	0			Biological: Anakinra|Biological: Axicabtagene Ciloleucel|Drug: Cyclophosphamide|Drug: Fludarabine|Drug: Fludarabine Phosphate					0	0	0		0					Diffuse Large B-Cell Lymphoma, Not Otherwise Specified|High Grade B-Cell Lymphoma|Progressive Disease|Recurrent Diffuse Large B-Cell Lymphoma|Recurrent High Grade B-Cell Lymphoma|Recurrent Primary Mediastinal (Thymic) Large B-Cell Cell Lymphoma|Recurrent Transformed Follicular Lymphoma to Diffuse Large B-Cell Lymphoma|Refractory Diffuse Large B-Cell Lymphoma|Refractory High Grade B-Cell Lymphoma|…	0			0	0	0	0	0	0	0	0	0
477	Immunotherapy With CD19 CAR T-cells for B-Cell Lymphoma, ALL and CLL	NCT02546739	https://ClinicalTrials.gov/show/NCT02546739	No			Include	Phase 1	2015-09-08	Not yet recruiting	Interventional	No	No		Multicenter study	Autologous			0	0			Biological: Anti-CD19-CAR	Single target	CD19			0	0	0		0	0				Leukemia|Lymphoma	0			0	1	1	0	0	0	0	0	0
478	A Study of CD147-targeted CAR-T by Hepatic Artery Infusions for Very Advanced Hepatocellular Carcinoma	NCT03993743	https://ClinicalTrials.gov/show/NCT03993743	No			Include	Phase 1	2019-06-19	Recruiting	Interventional	No	No		Unicenter study	Autologous			0	0			Biological: CD147-CART	Single target	CD147			0	0	0		0	0				Advanced Hepatocellular Carcinoma	0			0	0	0	0	0	0	0	0	0
479	Glypican 3-specific Chimeric Antigen Receptor Expressing T Cells for Hepatocellular Carcinoma (GLYCAR)	NCT02905188	https://ClinicalTrials.gov/show/NCT02905188	No			Include	Phase 1	2016-09-14	Recruiting	Interventional	No	No		Unicenter study	Autologous			0	0		0.2	Genetic: GLYCAR T cells|Drug: Cytoxan|Drug: Fludarabine	Single target	GLY			1	1	0		0	0				Hepatocellular Carcinoma	0			0	0	0	0	0	0	0	0	0
480	CAR-20/19-T Cells in Patients With Relapsed Refractory B Cell Malignancies	NCT04186520	https://ClinicalTrials.gov/show/NCT04186520	No			Include	Phase 1 | Phase 2	2019-12-02	Recruiting	Interventional	No	No		Unicenter study				0	0		2.5	Biological: 8/12-Day Production of Car-T Cells|Biological: 12-Day Production of Car-T Cells	Dual target	CD19	CD20		0	0	0		0	0				Non Hodgkin Lymphoma (NHL)|Mantle Cell Lymphoma (MCL)	0			0	0	1	1	0	0	0	0	0
481	A Study of JNJ-68284528, a Chimeric Antigen Receptor T Cell (CAR-T) Therapy Directed Against B-Cell Maturation Antigen (BCMA) in Participants With Relapsed or Refractory Multiple Myeloma	NCT03548207	https://ClinicalTrials.gov/show/NCT03548207	Yes	Ciltacabtagene autoleucel, a B-cell maturation antigen-directed chimeric antigen receptor T-cell therapy in patients with relapsed or refractory multiple myeloma (CARTITUDE-1): a phase 1b/2 open-label study	0.1016/S0140-6736(21)00933-8	Include	Phase 1 | Phase 2	2018-05-25	Active. Not recruiting	Interventional	No	No		Multicenter study	Autologous			0	0			Biological: JNJ-68284528	Single target	BCMA			0	0	0		0	0				Multiple Myeloma	0			0	0	0	0	0	0	0	0	0
482	Study of alloCART-19 Cell Therapy in Pediatric Patients With Relapsed/Refractory B-Cell Acute Lymphoblastic Leukemia	NCT04173988	https://ClinicalTrials.gov/show/NCT04173988	No			Include	Early Phase 1	2019-11-13	Recruiting	Interventional	No	No		Unicenter study	Allogeneic			0	0		0.5	Genetic: alloCART-19|Drug: Cyclophosphamide|Drug: Fludarabine	Single target	CD19			1	1	0		0	0				ALL, Childhood B-Cell	0			0	1	0	0	0	0	0	0	0
483	A Phase I Trial of T Cells Expressing an Anti-GD2 Chimeric Antigen Receptor in Children and Young Adults With GD2+ Solid Tumors	NCT02107963	https://ClinicalTrials.gov/show/NCT02107963	Yes	Anti-GD2 antibody with GM-CSF, interleukin-2, and isotretinoin for neuroblastoma	10.1056/NEJMoa0911123	Include	Phase 1	2014-04-05	Completed	Interventional	No	Yes		Unicenter study	Autologous		Third generation	1	0		0.1	Biological: Anti-GD2-CAR engineered T cells|Drug: AP1903|Drug: Cyclophosphamide	Single target	GD2			0	1	0		0	1		AP1903		Sarcoma|Osteosarcoma|Neuroblastoma|Melanoma	0			0	0	0	0	0	0	0	0	0
484	RadiothErapy priMIng for CAR-T	NCT04726787	https://ClinicalTrials.gov/show/NCT04726787	No			Include	Phase 1	2021-01-20	Not yet recruiting	Interventional	No	No					Second generation	0	1			Radiation: Bridging Radiotherapy	Single target	CD19			0	0	0		0	1	Radiotherapy	Bridging Radiotherapy		Diffuse Large B Cell Lymphoma	0			1	0	0	0	0	0	0	0	0
485	Gene Therapy Follow-up Protocol for People Previously Enrolled in CAR-T Cell Studies	NCT02473757	https://ClinicalTrials.gov/show/NCT02473757				Exclude			Enrolling by invitation	Observational								0	0								0	0	0		0					Lyphoma, B-Cell|Leukemia, B-cell|Multiple Myeloma|Hematologic Malignancies	0			0	0	0	0	0	0	0	0	0
486	Administration of Autologous CAR-T CD19 Antigen With Inducible Safety Switch in Patients With Relapsed/Refractory ALL	NCT03016377	https://ClinicalTrials.gov/show/NCT03016377	No			Include	Phase 1 | Phase 2	2018-03-22	Recruiting	Interventional	No	No		Unicenter study	Autologous			0	0		0.1	Biological: iC9-CAR19 cells|Drug: Rimiducid|Drug: Cyclophosphamide|Drug: Fludarabine	Single target	CD19			1	1	0		0	1		Rimiducid		Acute Lymphoblastic Leukemia|Immune System Diseases|Immunoproliferative Disorders	0			0	1	0	0	0	0	0	0	0
487	Study Evaluating the Efficacy and Safety of PCAR-019 in CD19 Positive Relapsed or Refractory Leukemia and Lymphoma	NCT02851589	https://ClinicalTrials.gov/show/NCT02851589	No			Include	Phase 1 | Phase 2	2016-07-01	unknown status	Interventional	No	No		Unicenter study				0	0			Biological: PCAR-019 (anti-CD19 CAR-T cells)	Single target	CD19			0	0	0		0					Acute Lymphocytic Leukemia|Chronic Lymphocytic Leukemia|Follicular Lymphoma|Mantle Cell Lymphoma|B-cell Prolymphocytic Leukemia|Diffuse Large Cell Lymphoma	0			1	1	0	1	1	0	0	0	0
488	APRIL CAR T Cells (AUTO2) Targeting BCMA and TACI for the Treatment of Multiple Myeloma	NCT03287804	https://ClinicalTrials.gov/show/NCT03287804	No			Include	Phase 1 | Phase 2	2017-05-05	Terminated	Interventional	No	No		Multicenter study	Autologous			0	0		15	Biological: AUTO2	Dual target	BCMA	TACI		0	0	0		0					Multiple Myeloma	0			0	0	0	0	0	0	0	0	0
489	A Study of CD19 Targeted CAR T Cell Therapy in Adult Patients With Relapsed or Refractory B Cell Acute Lymphoblastic Leukaemia (ALL)	NCT04404660	https://ClinicalTrials.gov/show/NCT04404660	No			Include	Phase 1 | Phase 2	2020-03-04	Recruiting	Interventional	No	No		Multicenter study	Autologous			0	0		4	Biological: AUTO1	Single target	CD19			0	0	0		0					Relapsed or Refractory B Cell Acute Lymphoblastic Leukemia	0			0	1	0	0	0	0	0	0	0
490	A Study of EXP039 Treatment in Subjects With r/r NHL Subjects	NCT04696432	https://ClinicalTrials.gov/show/NCT04696432	No			Include	Phase 1	2020-09-21	Recruiting	Interventional	No	No		Unicenter study	Autologous		Second generation	0	0			Biological: CD19/CD20-directed CAR-T cells	Dual target	CD19	CD20		0	0	0		0					Non-Hodgkin's B-cell Lymphoma	0			0	0	1	0	0	0	0	0	0
491	A Study of EXP039 Treatment in Subjects With r/r NHL Subjects	NCT04655677	https://ClinicalTrials.gov/show/NCT04655677	No			Include	Phase 1	2020-08-25	Recruiting	Interventional	No	No		Unicenter study	Autologous		Second generation	0	0			Biological: CD19/CD20-directed CAR-T cells	Dual target	CD19	CD20		0	0	0		0					Non-Hodgkin's B-cell Lymphoma	0			0	0	1	0	0	0	0	0	0
492	Interleukin-2 Following 4SCAR19/22 T Cells Targeting Refractory and/or Recurrent B Cell Malignancies	NCT03098355	https://ClinicalTrials.gov/show/NCT03098355	No			Include	Phase 1 | Phase 2	2017-12-30	Suspended	Interventional	No	No		Unicenter study	Autologous		Fourth generation	0	0		0.5	Biological: 4SCAR19/22 T cells|Drug: Interleukin-2	Dual target	CD19	CD22		0	0	0		0	1	Cytokine	IL2		B-Cell Leukemia|B-Cell Lymphoma	0			0	1	0	0	0	0	1	0	0
493	Effect of Chidamide Combined With CAT-T or TCR-T Cell Therapy on HIV-1 Latent Reservoir	NCT03980691	https://ClinicalTrials.gov/show/NCT03980691	Yes	himeric Antigen Receptor T Cells Guided by the Single-Chain Fv of a Broadly Neutralizing Antibody Specifically and Effectively Eradicate Virus Reactivated from Latency in CD4+ T Lymphocytes Isolated from HIV-1-Infected Individuals Receiving Suppressive Combined Antiretroviral Therapy	doi: 10.1128/JVI.00852-16. Print 2016 Nov 1.	Exclude	Phase 1	2017-12-01	Completed	Interventional	Yes	Yes		Unicenter study				0	0			Biological: Chidamide with CAR-T or TCR-T cell therapy					0	0	0		0					HIV/AIDS	0			0	0	0	0	0	0	0	0	0
494	CRISPR-Edited Allogeneic Anti-CD19 CAR-T Cell Therapy for Relapsed/Refractory B Cell Non-Hodgkin Lymphoma	NCT04637763	https://ClinicalTrials.gov/show/NCT04637763	No			Include	Phase 1	2021-05-26	Recruiting	Interventional	No	No		Multicenter study	Allogeneic			0	0			Genetic: CB-010|Drug: Cyclophosphamide|Drug: Fludarabine	Single target	CD19			1	1	0		0					Lymphoma, Non-Hodgkin|Relapsed Non Hodgkin Lymphoma|Refractory B-Cell Non-Hodgkin Lymphoma|Non Hodgkin Lymphoma|Lymphoma|B Cell Lymphoma|B Cell Non-Hodgkin's Lymphoma	0			0	0	1	0	0	0	0	0	0
495	A Study Comparing JNJ-68284528, a CAR-T Therapy Directed Against B-cell Maturation Antigen (BCMA), Versus Pomalidomide, Bortezomib and Dexamethasone (PVd) or Daratumumab, Pomalidomide and Dexamethasone (DPd) in Participants With Relapsed and Lenalidomide-Refractory Multiple Myeloma	NCT04181827	https://ClinicalTrials.gov/show/NCT04181827	No			Include	Phase 3	2020-06-12	Recruiting	Interventional	No	No		Multicenter study	Autologous			0	0		0.75	Drug: JNJ-68284528|Drug: Pomalidomide|Drug: Bortezomib|Drug: Dexamethasone|Drug: Daratumumab	Single target	BCMA			0	0	0		0	1		Daratumumab, Pomalidomide and Dexamethasone		Multiple Myeloma	0			0	0	0	0	0	0	0	0	0
496	Immunotherapy With CD22 CAR T-cells for B-Cell Lymphoma, ALL and CLL	NCT04163575	https://ClinicalTrials.gov/show/NCT04163575	No			Include	Phase 1 | Phase 2	2021-07-01	Not yet recruiting	Interventional	No	No		Multicenter study	Autologous			0	0			Biological: :Anti-CD22-CAR	Single target	CD22			0	0	0		0					Leukemia|Lymphoma	0			0	1	1	0	0	0	0	0	0
497	BCMA Chimeric Antigen Receptor Expressing T Cells Therapy for Relapsed/Refractory Multiple Myeloma	NCT03943472	https://ClinicalTrials.gov/show/NCT03943472	No			Include	Early Phase 1	2019-07-08	Recruiting	Interventional	No	No		Unicenter study	Autologous			0	0			Biological: Anti-BCMA CAR-T cells|Drug: Fludarabine|Drug: Cyclophosphamide|Drug: Immune inhibitors	Single target	BCMA			1	1	0		0	1	Inhibitory small molecule	Immune inhibitors		Multiple Myeloma	0			0	0	0	0	0	0	0	0	0
498	T Cells Expressing a Fully-human AntiCD19 Chimeric Antigen Receptor for Treating B-cell Malignancies	NCT02659943	https://ClinicalTrials.gov/show/NCT02659943	Yes	Chimeric antigen receptor (CAR) T-cell therapy for people with relapsed or refractory diffuse large B-cell lymphoma	doi: 10.1002/14651858.CD013365.pub2.	Include	Phase 1	2018-06-12	Active. Not recruiting	Interventional	Yes	No		Unicenter study	Autologous			0	0		0.66	Biological: Anti-cluster of differentiation 19 (CD19)-Chimeric Antigen Receptor (CAR) T cells|Drug: Cyclophosphamide|Drug: Fludarabine	Single target	CD19			1	1	0		0					Lymphoma, B-Cell|Lymphoma, Non-hodgkins	0			0	0	1	0	0	0	1	0	0
499	Individual Patient Investigational New Drug (IND) Expanded Access Program of JNJ-68284528, a Chimeric Antigen Receptor T Cell (CAR-T) Therapy for Participant With Multiple Myeloma	NCT04452994	https://ClinicalTrials.gov/show/NCT04452994				Exclude			No longer available	Expanded Access:Individual Patients								0	0			Drug: JNJ-68284528					0	0	0		0					Multiple Myeloma	0			0	0	0	0	0	0	0	0	0
500	BCMA and CD19 Targeted Fast Dual CAR-T for BCMA+ Refractory/Relapsed Multiple Myeloma	NCT04236011	https://ClinicalTrials.gov/show/NCT04236011	No			Include	Early Phase 1	2020-01-16	Recruiting	Interventional	No	No		Unicenter study	Autologous			0	0		0.1	Biological: GC012F injection	Dual target	BCMA	CD19		1	1	0		0	0				Multiple Myeloma	0			0	0	0	0	0	0	0	0	0
501	T Cells Expressing Her2-specific Chimeric Antigen Receptors(CAR) for Patients With Her2-Positive CNS Tumors	NCT02442297	https://ClinicalTrials.gov/show/NCT02442297	No			Include	Phase 1	2016-02-01	Recruiting	Interventional	No	No		Multicenter study	Autologous			0	0		10	Biological: Her2-specific T cells	Single target	Her2			0	0	0		0	0				Brain Tumor, Recurrent|Brain Tumor, Refractory	0			0	0	0	0	0	0	0	0	0
502	CD19-targeted CAR T Cells （JWCAR029） for Primary Refractory Diffuse Large B Cell Lymphoma	NCT04812691	https://ClinicalTrials.gov/show/NCT04812691	No			Include	Phase 1	2020-07-10	Recruiting	Interventional	No	No		Multicenter study	Autologous			0	0		1.4	Biological: JWCAR029 (CD19-targeted Chimeric Antigen Receptor Cells)	Single target	CD19			1	1	0		0	0				Diffuse Large B Cell Lymphoma	0			1	0	0	0	0	0	0	0	0
503	A Study of JNJ-75229414 for Metastatic Castration-resistant Prostate Cancer Participants	NCT05022849	https://ClinicalTrials.gov/show/NCT05022849	No			Include	Phase 1	2021-10-06	Recruiting	Interventional	No	No		Multicenter study				0	0			Drug: JNJ-75229414|Drug: Bridging Therapy	Single target	KLK2			1	1			0	1	Bridging Therapy	docetaxel Anti-AR		Prostatic Neoplasms	0			0	0	0	0	0	0	0	0	0
504	Treatment of Relapsed and/or Refractory AQP4-IgG Seropositive NMOSD by Tandem CAR T Cells Targeting CD19 and CD20	NCT03605238	https://ClinicalTrials.gov/show/NCT03605238	No			Exclude	Phase 1	2018-08-15	Withdraw	Interventional	No	No		Unicenter study	Autologous			0	1		0.1	Biological: Corticosteroids & tanCART19/20	Dual target	CD19	CD20		0	0	0	methylprednisolone	0	0				Neuromyelitis Optica Spectrum Disorder	0			0	0	0	0	0	0	0	0	0
505	Engineered Neuroblastoma Cellular Immunotherapy (ENCIT)-01	NCT02311621	https://ClinicalTrials.gov/show/NCT02311621	No			Include	Phase 1	2014-11-25	Recruiting	Interventional	No	No		Unicenter study	Autologous	CD4 CD8	Second and Third generation	1	1		1	Biological: Patient Derived CD171 specific CAR T cells expressing EGFRt (2nd generation T cells)|Biological: Patient Derived CD171 specific CAR T cells expressing EGFRt (3rd generation T cells)|Biological: Patient Derived CD171 specific CAR T cells expressing EGFRt (long spacer 2nd generation T cells)	Single target	CD171			0	0	cetuximab		0	0				Neuroblastoma|Ganglioneuroblastoma	0			0	0	0	0	0	0	0	0	0
506	Gene Modified Immune Cells (IL13Ralpha2 CAR T Cells) After Conditioning Regimen for the Treatment of Stage IIIC or IV Melanoma	NCT04119024	https://ClinicalTrials.gov/show/NCT04119024	No			Include	Phase 1	2019-11-27	Recruiting	Interventional	No	No		Multicenter study	Autologous	TN/MEM		0	1		0.1	Drug: Cyclophosphamide|Drug: Fludarabine Phosphate|Biological: IL13Ralpha2-specific Hinge-optimized 4-1BB-co-stimulatory CAR/Truncated CD19-expressing Autologous TN/MEM Cells|Drug: Recombinant Interleukin-2	Single target	IL13Rα2			1	1	0		0	1	Cytokine	IL-2		Clinical Stage IV Cutaneous Melanoma AJCC v8|IL13RA2 Positive|Metastatic Melanoma|Cutaneous Melanoma, Stage III|Cutaneous Melanoma, Stage IV	0			0	0	0	0	0	0	0	0	0
507	A Study of CCT301-59 CAR T Therapy in Adult Subjects With Recurrent or Refractory Solid Tumors	NCT03960060	https://ClinicalTrials.gov/show/NCT03960060	No			Include	Phase 1	2019-05-16	Active. Not recruiting	Interventional	No	No		Unicenter study	Autologous			0	0		1	Biological: CCT301-59	Single target	ROR2			1	1	0		0	0				Solid Tumor|Soft Tissue Sarcoma|Gastric Cancer|Pancreatic Cancer|Bladder Cancer	0		1	0	0	0	0	0	0	0	0	0
508	T Cells Expressing a Fully-Human Anti-CD30 Chimeric Antigen Receptor for Treating CD30-Expressing Lymphomas	NCT03049449	https://ClinicalTrials.gov/show/NCT03049449	No			Include	Phase 1	2017-03-17	Active. Not recruiting	Interventional	No	No		Unicenter study	Autologous			0	0		0.3	Biological: Anti-CD30-CAR T cells|Drug: Cyclophosphamide|Drug: Fludarabine	Single target	CD30			1	1	0		0	0				Lymphoma, Large-Cell, Anaplasitc|Enteropathy-Associated T-Cell Lymphoma|Lymphoma, Large B-Cell, Diffuse|Lymphoma, Extranodal NK-T-Cell|Lymphoma, T-Cell, Peripheral	0			1	0	0	0	0	1	1	1	1
509	A Phase I/II Study to Evaluate the Safety of Cellular Immunotherapy Using Autologous T Cells Engineered to Express a CD20-Specific Chimeric Antigen Receptor for Patients With Relapsed or Refractory B Cell Non-Hodgkin Lymphomas	NCT03277729	https://ClinicalTrials.gov/show/NCT03277729	No			Include	Phase 1 | Phase 2	2017-12-05	Recruiting	Interventional	No	No		Unicenter study	Autologous			0	0			Biological: Chimeric Antigen Receptor T-Cell Therapy|Drug: Cyclophosphamide|Other: Laboratory Biomarker Analysis|Procedure: Leukapheresis|Drug: Fludarabine Phosphate	Single target	CD30			1	1	0		0	0				Recurrent B-Cell Non-Hodgkin Lymphoma|Recurrent Chronic Lymphocytic Leukemia|Recurrent Diffuse Large B-Cell Lymphoma|Recurrent Follicular Lymphoma|Recurrent Lymphoplasmacytic Lymphoma|Recurrent Mantle Cell Lymphoma|Recurrent Marginal Zone Lymphoma|Refractory B-Cell Non-Hodgkin Lymphoma|Refractory Diffuse Large B-Cell Lymphoma|Refractory Follicular Lymphoma|Refractory Lymphoplasmacytic Lymphoma|Re…	0			1	0	1	1	1	1	1	0	0
510	Clinical Trial to Evaluate CD19 CAR T (CT032) in Patients With Relapsed and/or Refractory Non-Hodgkin's B Cell Lymphoma	NCT03994913	https://ClinicalTrials.gov/show/NCT03994913	No			Include	Phase 1 | Phase 2	2019-08-14	Recruiting	Interventional	No	No		Multicenter study	Autologous			0	0			Biological: CAR-CD19 T Cells	Single target	CD19			1	1	0		0	0				Refractory B-Cell Non-Hodgkin Lymphoma|Relapsed B-cell Non-Hodgkin Lymphoma	0			0	0	1	0	0	0	0	0	0
511	Glypican 3-specific Chimeric Antigen Receptor Expressed in T Cells for Patients With Pediatric Solid Tumors (GAP)	NCT02932956	https://ClinicalTrials.gov/show/NCT02932956	No			Include	Phase 1	2018-12-17	Recruiting	Interventional	No	No		Unicenter study	Autologous			0	0		10	Genetic: GAP T cells|Drug: Cytoxan|Drug: Fludara	Single target	GPC3			1	1	0		0					Liver Cancer	0			0	0	0	0	0	0	0	0	0
512	Metoprolol for the Treatment of Cytokine Release Syndrome in Patients Treated With Chimeric Antigen Receptor T Cells	NCT04082910	https://ClinicalTrials.gov/show/NCT04082910	No			Exclude	Phase 1 | Phase 2	2017-11-03	Recruiting	Interventional								0	0			Drug: Metoprolol|Drug: anti-TNFα antibody					0	0	0		0					Solid Tumor|Hematologial Malignancy	0			0	0	0	0	0	0	0	0	0
513	huJCAR014 CAR-T Cells in Treating Adult Patients With Relapsed or Refractory B-Cell Non-Hodgkin Lymphoma or Acute Lymphoblastic Leukemia	NCT03103971	https://ClinicalTrials.gov/show/NCT03103971	No			Include	Phase 1	2017-11-03	Recruiting	Interventional	No	No		Unicenter study	Autologous			0	1			Biological: Autologous Human Anti-CD19CAR-4-1BB-CD3zeta-EGFRt-expressing CD4+/CD8+ T-lymphocytes|Drug: Cyclophosphamide|Drug: Fludarabine|Other: Laboratory Biomarker Analysis|Procedure: Leukapheresis|Other: Pharmacological Study	Single target	CD19			1	1	0		0					Recurrent Adult Acute Lymphoblastic Leukemia|Recurrent B-Cell Non-Hodgkin Lymphoma|Recurrent Diffuse Large B-Cell Lymphoma|Recurrent Primary Mediastinal (Thymic) Large B-Cell Lymphoma|Refractory Adult Acute Lymphoblastic Leukemia|Refractory B-Cell Non-Hodgkin Lymphoma|Refractory Diffuse Large B-Cell Lymphoma|Refractory Primary Mediastinal (Thymic) Large B-Cell Lymphoma|Recurrent Transformed Non-H…	0			1	1	1	0	0	1	1	0	0
514	TORQUETENOVIRUS IN CAR-T THERAPY: PREDICTION OF THE CRS	NCT04822974	https://ClinicalTrials.gov/show/NCT04822974	No			Exclude		2021-05-01	Not yet recruiting	Interventional	No	No		Unicenter study				0	0			Other: blood collection					0	0	0		0					Hematologic Cancer	0			0	0	0	0	0	0	0	0	0
515	BCMA Chimeric Antigen Receptor Expressing T Cells in Multiple Myeloma	NCT03093168	https://ClinicalTrials.gov/show/NCT03093168	No			Include	Phase 1	2017-02-15	unknown status	Interventional	No	No		Multicenter study	Autologous			0	0			Biological: Anti-BCMA CAR-T cells|Drug: Fludarabine|Drug: Cyclophosphamide	Single target	BCMA			1	1	0		0					Multiple Myeloma	0			0	0	0	0	0	0	0	0	0
516	CD19/22 CAR T Cells (AUTO3) for the Treatment of Diffuse Large B Cell Lymphoma	NCT03287817	https://ClinicalTrials.gov/show/NCT03287817	No			Include	Phase 1 | Phase 2	2017-09-05	Recruiting	Interventional	No	No		Multicenter study	Autologous			0	0			Biological: AUTO3	Dual target	CD19	CD22		1	1	0		0	1	Checkpoint blockade	anti-PD1		Diffuse Large B Cell Lymphoma|Relapsed Diffuse Large B-Cell Lymphoma|Refractory Diffuse Large B-Cell Lymphoma|DLBCL	0			1	0	0	0	0	0	0	0	0
517	A Study of GPC3-targeted T Cells by Intratumor Injection for Advanced HCC (GPC3-CART)	NCT03130712	https://ClinicalTrials.gov/show/NCT03130712	No			Include	Phase 1 | Phase 2	2017-04-01	unknown status	Interventional	No	No		Unicenter study	Autologous		Second generation	0	1			Drug: GPC3-CART cells	Single target	GPC3			0	0			0					Carcinoma, Hepatocellular	0			0	0	0	0	0	0	0	0	0
518	Long-term Follow-up Study for Patients Previously Treated With a Juno CAR T-Cell Product	NCT03436771	https://ClinicalTrials.gov/show/NCT03436771	No			Exclude		2018-02-19	Terminated	Observational	No	No		Unicenter study				0	0			Genetic: JCAR017|Genetic: JCARH125	Single target	CD19			0	0	0		0					Non Hodgkin Lymphoma|Multiple Myeloma|Chronic Lymphocytic Leukemia|Diffuse Large B Cell Lymphoma|Mantle Cell Lymphoma|Follicular Lymphoma	0			0	0	1	1	0	0	0	0	0
519	Intracerebral EGFR-vIII CAR-T Cells for Recurrent GBM	NCT03283631	https://ClinicalTrials.gov/show/NCT03283631	No			Include	Phase 1	2018-05-30	Terminated	Interventional	No	No		Unicenter study	Autologous		Fourth generation	0	0			Biological: EGFRvIII-CARs	Single target	EGFR			0	0	0		0					Recurrent Glioblastoma|Recurrent Gliosarcoma	0			0	0	0	0	0	0	0	0	0
520	4th Generation Chimeric Antigen Receptor T Cells Targeting Glypican-3	NCT03980288	https://ClinicalTrials.gov/show/NCT03980288	No			Include	Phase 1	2019-07-23	Completed	Interventional	No	No		Unicenter study				0	0			Drug: CAR-GPC3 T Cells	Single target	GPC3			1	1	0		0	1	Inhibitory small molecule	TKI		Advanced Hepatocellular Carcinoma	0			0	0	0	0	0	0	0	0	0
521	CD4CAR for CD4+ Leukemia and Lymphoma	NCT03829540	https://ClinicalTrials.gov/show/NCT03829540	No			Include	Phase 1	2019-06	Recruiting	Interventional	No	No		Unicenter study	Autologous			1	1		4	Biological: CD4CAR	Single target	CD4			0	0	0		0					T-cell Lymphoma|T-cell Leukemia	0			0	0	0	0	0	0	0	1	1
522	Microbiome in Cancer Patients With High Dose Chemotherapy With Stem Cell Transplantation	NCT04691284	https://ClinicalTrials.gov/show/NCT04691284	No			Exclude			Recruiting	Interventional								0	0			Other: Blood, urine and stool sampling					0	0	0		0					Hematologic Neoplasms	0			0	0	0	0	0	0	0	0	0
523	CART Therapy in Digestive System Tumors	NCT04780529	https://ClinicalTrials.gov/show/NCT04780529	No			Include	Early Phase 1	2021-03-01	Not yet recruiting	Interventional	No	No		Unicenter study				0	0			Biological: gucy2c cart cells	Single target	GUCY2C			0	0	0		0					Malignant Neoplasms of Digestive Organs	0			0	0	0	0	0	0	0	0	0
524	A Phase 2 Trial of Anakinra for the Prevention of CAR-T Cell Mediated Neurotoxicity	NCT04150913	https://ClinicalTrials.gov/show/NCT04150913	No			Exclude	Phase 2		Recruiting	Interventional								0	0			Drug: Anakinra|Drug: Axicabtagene Ciloleucel					0	0	0		0					Non Hodgkin Lymphoma|Refractory Non-Hodgkin Lymphoma|Relapsed Non Hodgkin Lymphoma|Neurotoxicity|Neurotoxicity Syndromes|Cytokine Release Syndrome	0			0	0	0	0	0	0	0	0	0
525	A Phase 1 Study of LCAR-C182A Cells in the Treatment of Advanced Gastric Cancer and Pancreatic Ductal Adenocarcinoma	NCT03890198	https://ClinicalTrials.gov/show/NCT03890198	No			Include	Early Phase 1	2019-04-22	Terminated	Interventional	No	No		Unicenter study				0	0			Biological: LCAR-C182A cells	Single target	C182A			1	1	0		0					Gastric Cancer|Pancreatic Ductal Adenocarcinoma	0			0	0	0	0	0	0	0	0	0
526	A Phase I Trial of 4SCAR19 Cells in the Treatment of Relapsed and Refractory B Cell Leukemia	NCT02968472	https://ClinicalTrials.gov/show/NCT02968472	Yes	Could cytokine release syndrome induce acute myelofibrosis in CD19 chimeric antigen receptor T cells therapy?	10.1080/21655979.2020.1791597	Include	Phase 1	2015-03-01	unknown status	Interventional	No	No		Unicenter study	Autologous		Fourth generation	0	0			Genetic: prophylactic 4SCAR19 cells	Single target	CD19			0	0	0		0					B Acute Lymphoblastic Leukemia	0			0	1	0	0	0	0	0	0	0
527	Response to Chimeric Antigen Receptor (CAR)-T Cells Therapy in Patients With Hematologic Malignancies Depending on Tumor Characteristics	NCT04209829	https://ClinicalTrials.gov/show/NCT04209829	No			Exclude		2019-12-01	Not yet recruiting	Observational	No	No		Unicenter study				0	0								0	0	0		0					Hematologic Diseases	0			0	1	0	0	0	0	0	0	0
528	A Study of BCMA-directed CAR-T Cells Treatment in Subjects With r/r Multiple Myeloma	NCT03815383	https://ClinicalTrials.gov/show/NCT03815383	Yes	An Anti-Bcma CAR T-Cell Therapy (C-CAR088) Shows Promising Safety and Efficacy Profile in Relapsed or Refractory Multiple Myeloma	10.1182/blood-2020-138734	Include	Phase 1	2019-04-11	unknown status	Interventional	No	No		Unicenter study	Autologous			0	0		1	Biological: C-CAR088	Single target	BCMA			0	0	0		0					Relapsed or Refractory Multiple Myeloma	0			0	0	0	0	0	0	0	0	0
529	A Study of EXP039 Treatment in Subjects With r/r NHL Subjects	NCT04693676	https://ClinicalTrials.gov/show/NCT04693676	No			Include	Phase 1	2020-07-10	Recruiting	Interventional	No	No		Unicenter study	Autologous			0	0			Biological: CD19/CD20-directed CAR-T cells	Dual target	CD19	CD20		1	1	0		0					Non-Hodgkin's B-cell Lymphoma	0			0	0	1	0	0	0	0	0	0
530	A Study of BCMA-directed CAR-T Cells Treatment in Subjects With r/r Multiple Myeloma	NCT03751293	https://ClinicalTrials.gov/show/NCT03751293	Yes	An Anti-Bcma CAR T-Cell Therapy (C-CAR088) Shows Promising Safety and Efficacy Profile in Relapsed or Refractory Multiple Myeloma	10.1182/blood-2020-138734	Include	Phase 1		unknown status	Interventional	Yes	No		Unicenter study	Autologous			0	0		1	Biological: C-CAR088	Single target	BCMA			0	0	0		0					Relapsed or Refractory Multiple Myeloma	0			0	0	0	0	0	0	0	0	0
531	Anti-CD19 White Blood Cells for Children and Young Adults With B Cell Leukemia or Lymphoma	NCT01593696	https://ClinicalTrials.gov/show/NCT01593696	Yes	tem mais de 5		Include	Phase 1	2019-01-08	Completed	Interventional	Yes	Yes		Unicenter study	Autologous			1	0			Biological: Anti-Cluster of Differentiation (CD)19-Chimeric antigen receptor (CAR)	Single target	CD19			1	1	0		0					ALL|B Cell Lymphoma|Leukemia|Large Cell Lymphoma|Non-Hodgkin Lymphoma	0			1	1	1	0	0	0	1	0	0
532	Anti-GPC3 CAR T for Recurrent or Refractory Lung Squamous Cell Carcinoma	NCT02876978	https://ClinicalTrials.gov/show/NCT02876978	No			Include	Phase 1	2016-03-01	unknown status	Interventional	No	No		Unicenter study	Autologous			0	0		0.1	Genetic: CAR-GPC3 T Cells|Drug: Fludarabine|Drug: Cyclophosphamide	Single target	GPC3			1	1	0		0					Lung Squamous Cell Carcinoma	0			0	0	0	0	0	0	0	0	0
533	Combination Immunotherapy Targeting Sarcomas	NCT04433221	https://ClinicalTrials.gov/show/NCT04433221	No			Include	Phase 1 | Phase 2	2020-06-01	Recruiting	Interventional	No	No		Multicenter study	Autologous			0	0		1	Biological: Multiple sarcoma-specific CAR-T cells and sarcoma vaccines	Single target	GD2	PSMA	Her2	0	0	1	doxorubicin	0					Sarcoma|Osteoid Sarcoma|Ewing Sarcoma	0		1	0	0	0	0	0	0	0	0	0
534	IL13Ralpha2-Targeted Chimeric Antigen Receptor (CAR) T Cells With or Without Nivolumab and Ipilimumab in Treating Patients With Recurrent or Refractory Glioblastoma	NCT04003649	https://ClinicalTrials.gov/show/NCT04003649	No			Include	Phase 1	2019-09-26	Recruiting	Interventional	No	No		Unicenter study	Autologous	TN/MEM		0	1			Biological: IL13Ralpha2-specific Hinge-optimized 4-1BB-co-stimulatory CAR/Truncated CD19-expressing Autologous TN/MEM Cells|Biological: Ipilimumab|Biological: Nivolumab|Other: Quality-of-Life Assessment|Other: Questionnaire Administration	Single target	IL13Rα2			0	0	0		0					Recurrent Glioblastoma|Refractory Glioblastoma	0			0	0	0	0	0	0	0	0	0
535	CD19-CAR_Lenti T Cells in Pediatric Patients Affected by Relapsed/Refractory CD19+ ALL and DLBCL or PML	NCT04787263	https://ClinicalTrials.gov/show/NCT04787263	No			Include	Phase 1 | Phase 2	2021-03-04	Recruiting	Interventional	No	No		Unicenter study	Autologous		Second generation	0	1		1	Biological: CD19-CAR_Lenti T cell	Single target	CD19			1	1	0		0					Acute Lymphoblastic Leukemia|Diffuse Large B Cell Lymphoma|Primary Mediastinal Lymphoma	0			1	0	0	0	0	1	1	0	0
536	A Pediatric and Young Adult Trial of Genetically Modified T Cells Directed Against CD19 for Relapsed/Refractory CD19+ Leukemia	NCT02028455	https://ClinicalTrials.gov/show/NCT02028455	Yes	*CD19 CAR T cell product and disease attributes predict leukemia remission durability *Intent-to-treat leukemia remission by CD19 CAR T cells of defined formulation and dose in children and young adults *Acquisition of a CD19-negative myeloid phenotype allows immune escape of MLL-rearranged B-ALL from CD19 CAR-T-cell therapy		Include	Phase 1 | Phase 2	2014-02-11	Active. Not recruiting	Interventional	No	No		Multicenter study	Autologous	CD4 CD8	Second generation	0	1			Biological: Patient Derived CD19 specific CAR T cells also expressing an EGFRt	Single target	CD19			0	0	0		0	0				CD19+ Acute Leukemia	0			0	1	0	0	0	0	0	0	0
537	Anti-CLL1 CAR T-cell Therapy in CLL1 Positive Relapsed/Refractory Acute Myeloid Leukemia (AML)	NCT04884984	https://ClinicalTrials.gov/show/NCT04884984	No			Include	Phase 1 | Phase 2	2017-06-01	Recruiting	Interventional	No	No		Unicenter study				0	0			Biological: anti-CLL1 CART	Single target	CLL-1			0	0	0		0	0				Acute Myeloid Leukemia	0			0	0	0	0	0	0	0	0	0
538	CD19-targeted CAR T Cells for Relapsed and Refractory (R/R) Non-Hodgkins Lymphoma	NCT04089215	https://ClinicalTrials.gov/show/NCT04089215	Yes	Relmacabtagene autoleucel (relma-cel) CD19 CAR-T therapy for adults with heavily pretreated relapsed/refractory large B-cell lymphoma in China	doi: 10.1002/cam4.3686.	Include	Phase 2	2019-06-11	Recruiting	Interventional	No	No		Multicenter study	Autologous			0	0		1	Biological: CD19-targeted Chimeric Antigen Receptor (CAR) T Cells	Single target	CD19			0	0	0		0	0				Lymphoma, Non-Hodgkin|Diffuse Large B Cell Lymphoma|Follicular Lymphoma	0			1	0	0	0	0	0	0	0	0
539	CD7-CART in the Treatment of r / r CD7 Positive Hemolymph System Malignancies on Increasing Dose and Open Label Study	NCT04480788	https://ClinicalTrials.gov/show/NCT04480788	No			Include	Phase 1	2020-11-24	Recruiting	Interventional	No	No		Unicenter study	Autologous			0	0		0.2	Biological: T cell injection targeting CD7 chimeric antigen receptor	Single target	CD7			0	0	0		0	0				T Lymphoblastic Leukemia/Lymphoma|Extramedullary NK-T-cell Lymphoma, Nasal Type|Peripheral T-cell Lymphoma, Nonspecific|Angioimmunoblastic T-cell Lymphoma|Enteropathy-Associated T-Cell Lymphoma|Anaplastic Large Cell Lymphoma, ALK-negative|T-cell Lymphoblastic Leukemia	0			0	0	0	0	0	0	0	1	1
540	CD19-targeted CAR T Cells for Relapsed and Refractory (R/R) Mantle Cell Lymphoma	NCT04718883	https://ClinicalTrials.gov/show/NCT04718883	No			Include	Phase 2	2021-01-13	Recruiting	Interventional	No	No		Multicenter study				0	0		1.4	Biological: CD19-targeted Chimeric Antigen Receptor (CAR) T Cells	Single target	CD19			0	0	0		0	0				Mantle Cell Lymphoma	0			0	0	0	1	0	0	0	0	0
541	PSMA-specific CAR-T Cell Therapy	NCT04429451	https://ClinicalTrials.gov/show/NCT04429451	No			Include	Phase 1 | Phase 2	2021-01-01	Recruiting	Interventional	No	No		Multicenter study				0	0		1	Biological: 4SCAR-PSMA T cells	Single target	PSMA			0	0	0		0	0				PSMA Positive Tumors or Tumor Tissues	0		1	0	0	0	0	0	0	0	0	0
542	Study of CAR T-Cells Targeting the GD2 With IL-15+iCaspase9 for Relapsed/Refractory Neuroblastoma or Relapsed/Refractory Osteosarcoma	NCT03721068	https://ClinicalTrials.gov/show/NCT03721068	No			Include	Phase 1	2019-0219	Recruiting	Interventional	No	No		Multicenter study	Autologous			0	0		0.5	Biological: iC9.GD2.CAR.IL-15 T-cells|Drug: Cyclophosphamide|Drug: Fludarabine	Single target	GD2			1	1	0		0	0				Neuroblastoma|Osteosarcoma	0			0	0	0	0	0	0	0	0	0
543	Modified Immune Cells (Autologous CAR T Cells) in Treating Patients With Advanced, Recurrent Platinum Resistant Ovarian, Fallopian Tube or Primary Peritoneal Cancer	NCT03907527	https://ClinicalTrials.gov/show/NCT03907527	No			Include	Phase 1	2019-04-30	Recruiting	Interventional	No	No		Unicenter study	Autologous		Third generation	0	0			Biological: PRGN-3005 UltraCAR-T cells	Single target	MUC16			0	0	0		0	0				Platinum-Resistant Fallopian Tube Carcinoma|Platinum-Resistant Ovarian Carcinoma|Platinum-Resistant Primary Peritoneal Carcinoma|Recurrent Fallopian Tube Carcinoma|Recurrent Ovarian Carcinoma|Recurrent Primary Peritoneal Carcinoma|Refractory Fallopian Tube Carcinoma|Refractory Ovarian Carcinoma|Refractory Primary Peritoneal Carcinoma|Stage III Fallopian Tube Cancer AJCC v8|Stage III Ovarian Cance…	0			0	0	0	0	0	0	0	0	0
544	Binary Oncolytic Adenovirus in Combination With Her2-Specific Autologous CAR VST, Advanced Her2 Positive Solid Tumors	NCT03740256	https://ClinicalTrials.gov/show/NCT03740256	No			Include	Phase 1	2020-12-30	Recruiting	Interventional	No	No		Unicenter study	Autologous			0	0		70	Biological: CAdVEC	Single target	Her2			0	0	0		0	1	Oncolytic Adenovirus	CAdVEC		Bladder Cancer|Head and Neck Squamous Cell Carcinoma|Cancer of the Salivary Gland|Lung Cancer|Breast Cancer|Gastric Cancer|Esophageal Cancer|Colorectal Cancer|Pancreatic Adenocarcinoma|Solid Tumor	0		1	0	0	0	0	0	0	0	0	0
545	A Phase I/II Multiple Center Trial of 4SCAR19 Cells in the Treatment of Relapsed and Refractory B Cell Malignancies	NCT03050190	https://ClinicalTrials.gov/show/NCT03050190	Yes	Functional Improvement of Chimeric Antigen Receptor Through Intrinsic Interleukin-15Rα Signaling	doi: 10.2174/1566523218666181116093857.	Include	Phase 1 | Phase 2	2013-07-01	unknown status	Interventional	No	No		Unicenter study	Autologous		Fourth generation	1	0			Genetic: Therapeutic 4SCAR19 cells	Single target	CD19			1	1	0		0	0				B-cell Malignancies	0			1	1	1	1	0	1	1	0	0
546	Compassionate Use of CAR T Cells Targeting the CD19 Antigen and Containing the Inducible Caspase 9 Safety Switch	NCT03594162	https://ClinicalTrials.gov/show/NCT03594162	No			Exclude			No longer available	Expanded Access:Individual Patients	No	No		Unicenter study	Autologous			0	0		0.1	Drug: iC9-CAR19 cells|Drug: AP1903|Drug: Cyclophosphamide|Drug: Fludarabine	Single target	CD19			1	1	0		0	0				Acute Lymphoblastic Leukemia|Immune System Diseases|Immunoproliferative Disorders	0			0	1	0	0	0	0	0	0	0
547	Study of FasT CAR-T GC012F Injection in High Risk TE NDMM Patients	NCT04935580	https://ClinicalTrials.gov/show/NCT04935580	No			Include	Phase 1 | Phase 2	2021-07-01	Not yet recruiting	Interventional	No	No		Unicenter study	Autologous			0	0		0.3	Biological: GC012F injection	Dual target	BCMA	CD19		1	1	0		0	0				Multiple Myeloma	0			0	0	0	0	0	0	0	0	0
548	Safety and Efficacy of CT103A Cells for Relapsed/Refractory Antibody-associated Idiopathic Inflammatory Diseases of the Nervous System	NCT04561557	https://ClinicalTrials.gov/show/NCT04561557	No			Include	Early Phase 1	2020-09-22	Recruiting	Interventional	No	No		Unicenter study				0	0		0.5	Biological: CT103A cells|Drug: Cyclophosphamide and fludarabine	Single target	BCMA			1	1	0		0	0				Autoimmune Diseases|Autoimmune Diseases of the Nervous System|Neuromyelitis Optica Spectrum Disorder	0			0	0	0	0	0	0	0	0	0
549	Treatment of Relapsed and/or Chemotherapy Refractory B-cell Malignancy by Tandem CAR T Cells Targeting CD19 and CD22	NCT03185494	https://ClinicalTrials.gov/show/NCT03185494	Yes	Bispecific CAR-T cells targeting both CD19 and CD22 for therapy of adults with relapsed or refractory B cell acute lymphoblastic leukemia	doi: 10.1186/s13045-020-00856-8.	Include	Phase 1 | Phase 2	2017-08-01	unknown status	Interventional	No	No		Unicenter study	Autologous			0	0			Biological: anti-CD19/22-CAR vector-transduced T cells	Dual target	CD19	CD22		1	1	0		0	0				Hematopoietic/Lymphoid Cancer|Adult Acute Lymphoblastic Leukemia in Remission|B-cell Adult Acute Lymphoblastic Leukemia|B-Cell Chronic Lymphocytic Leukemia in Relapse (Diagnosis)|Prolymphocytic Leukemia|Recurrent Adult Diffuse Large Cell Lymphoma|Recurrent Grade 1 Follicular Lymphoma|Recurrent Grade 2 Follicular Lymphoma|Recurrent Grade 3 Follicular Lymphoma|Recurrent Mantle Cell Lymphoma|Refract…	0			0	1	0	1	0	0	1	0	0
550	Hypoxia-Specific Imaging to Predict Outcomes of Chimeric Antigen Receptor T-cell Therapy	NCT04409314	https://ClinicalTrials.gov/show/NCT04409314	No			Exclude		2020-03-16	Recruiting	Observational	No	No		Unicenter study				0	0			Drug: Fluorine F 18-fluoroazomycin Arabinoside|Procedure: Positron Emission Tomography					0	0	1	18F-FAZA IV.	0	0				Recurrent Aggressive Non-Hodgkin Lymphoma|Recurrent Diffuse Large B-Cell Lymphoma|Recurrent High Grade B-Cell Lymphoma|Recurrent Malignant Neoplasm|Recurrent Plasma Cell Myeloma|Recurrent Primary Mediastinal (Thymic) Large B-Cell Cell Lymphoma|Refractory Aggressive Non-Hodgkin Lymphoma|Refractory Diffuse Large B-Cell Lymphoma|Refractory High Grade B-Cell Lymphoma|Refractory Malignant Neoplasm|Ref…	0			1	0	1	0	0	0	0	0	0
551	Study Evaluating the Efficacy and Safety of JCAR015 in Adult B-cell Acute Lymphoblastic Leukemia (B-ALL)	NCT02535364	https://ClinicalTrials.gov/show/NCT02535364	Yes	*Efficacy and toxicity management of 19-28z CAR T cell therapy in B cell acute lymphoblastic leukemia. Sci Transl Med. 2014 Feb 19;6(224):224ra25. doi: 10.1126/scitranslmed.3008226. * CD19-targeted T cells rapidly induce molecular remissions in adults with chemotherapy-refractory acute lymphoblastic leukemia. Sci Transl Med. 2013 Mar 20;5(177):177ra38. doi: 10.1126/scitranslmed.3005930. *Safety a…		Include	Phase 2	2018-08-21	Terminated	Interventional	Yes	Yes		Multicenter study	Autologous			0	0			Biological: JCAR015 (CD19-targeted CAR T cells)	Single target	CD19			1	1	0		0	0				Acute Lymphoblastic Leukemia	0			0	1	0	0	0	0	0	0	0
552	CAR-T Cells for HIV Infection	NCT04648046	https://ClinicalTrials.gov/show/NCT04648046	No			Exclude	Phase 1 | Phase 2	2021-03-01	Recruiting	Interventional	No	No		Unicenter study	Autologous	CD4 CD8		0	0		0.3	Drug: Cyclophosphamide|Biological: LVgp120duoCAR-T cells, low dose|Biological: LVgp120duoCAR-T cells, high dose|Other: Analytic Treatment Interruption	Single target	GP120			1	1	0		0	0				HIV Infections	0			0	0	0	0	0	0	0	0	0
553	Safety and Efficacy of iPD1 CD19 eCAR T Cells in Relapsed or Refractory B-cell Lymphoma	NCT03208556	https://ClinicalTrials.gov/show/NCT03208556	No			Include	Phase 1	2017-07-21	unknown status	Interventional	No	No		Unicenter study	Autologous		Second generation	0	1		0.1	Biological: iPD1 CD19 eCAR T cells|Drug: Fludarabine and cyclophosphamide	Single target	CD19			1	1	0		0	0				Relapsed or Refractory B-cell Lymphoma	0			0	0	0	0	0	0	1	0	0
554	Cardiovascular Events Among Adults Patients With Relapsed or Refractory Aggressive B-Cell Lymphoma Treated With Standard of Care Chimeric Antigen Receptor T Cell Therapy	NCT04870853	https://ClinicalTrials.gov/show/NCT04870853	No			Exclude		2020-03-02	Recruiting	Observational	No	No		Unicenter study				0	0			Other: Electronic Health Record Review					0	0	0		0	0				Recurrent Aggressive B-Cell Non-Hodgkin Lymphoma|Recurrent Diffuse Large B-Cell Lymphoma|Recurrent High Grade B-Cell Lymphoma|Recurrent Primary Mediastinal (Thymic) Large B-Cell Lymphoma|Recurrent Transformed Follicular Lymphoma to Diffuse Large B-Cell Lymphoma|Refractory Aggressive B-Cell Non-Hodgkin Lymphoma|Refractory Diffuse Large B-Cell Lymphoma|Refractory High Grade B-Cell Lymphoma|Refracto…	0			0	0	0	0	0	0	0	0	0
555	Safety and Efficacy of CCT301 CAR-T in Adult Subjects With Recurrent or Refractory Stage IV Renal Cell Carcinoma	NCT03393936	https://ClinicalTrials.gov/show/NCT03393936	No			Include	Phase 1 | Phase 2	2016-03-26	Active. Not recruiting	Interventional	No	No		Unicenter study	Autologous			0	0		0.1	Biological: CCT301-38|Biological: CCT301-59	Single target	ROR2			1	1	0		0	0				Renal Cell Carcinoma	0			0	0	0	0	0	0	0	0	0
556	CD19/CD22 Chimeric Antigen Receptor (CAR) T Cells in Children and Young Adults With Recurrent or Refractory CD19/CD22-expressing B Cell Malignancies	NCT03448393	https://ClinicalTrials.gov/show/NCT03448393	No			Include	Phase 1	2018-03-26	Recruiting	Interventional	No	No		Unicenter study	Autologous			0	0		0.1	Biological: CD19/CD22 CAR T-Cells|Drug: Fludarabine|Drug: Cyclophosphamide	Dual target	CD19	CD22		1	1	0		0	0				Acute Lymphoid Leukemia|B-Cell Leukemia|Leukemia, Lymphocytic, B Cell|B-Cell Lymphoma|Lymphoma, Non-Hodgkin	0			0	1	1	0	0	0	1	0	0
557	Duvelisib Following Chimeric Antigen Receptor T-Cell Therapy	NCT05044039	https://ClinicalTrials.gov/show/NCT05044039	No			Include	Phase 1	2021-11-30	Not yet recruiting	Interventional	No	No		Unicenter study				0	0			Drug: Duvelisib	Single target	PII3K			0	0	0		0	1		axicabtagene ciloleucel	tisagenlecleucel	Non-hodgkin Lymphoma|Acute Lymphocytic Leukemia	0			0	1	1	0	0	0	0	0	0
558	Anti-CD19:TCRζ Chimeric Antigen Receptor-T Cells in the Treatment for CD19+ B Cell Lymphoma	NCT02992834	https://ClinicalTrials.gov/show/NCT02992834	Yes	*Optimized T-cell receptor-mimic chimeric antigen receptor T cells directed toward the intracellular Wilms Tumor 1 antigen. Leukemia. 2017 Aug;31(8):1788-1797. doi: 10.1038/leu.2016.373. Epub 2016 Dec 7. * In Vitro Pre-Clinical Validation of Suicide Gene Modified Anti-CD33 Redirected Chimeric Antigen Receptor T-Cells for Acute Myeloid Leukemia. PLoS One. 2016 Dec 1;11(12):e0166891. doi: 10.1371/j…		Include	Phase 4	2016-12-01	Not yet recruiting	Interventional	No	No		Unicenter study	Allogeneic			1	0		1	Biological: IL-2 pre-treated CD19 cells|Biological: IL-7/IL-15 pre-treated CD19 cells	Single target	CD19			0	0	0		0	0				Lymphoma, B Cell	0			0	0	0	0	0	0	1	0	0
559	CD19 Targeted Chimeric Antigen Receptor T Cells for B Cell Lymphoma	NCT03118180	https://ClinicalTrials.gov/show/NCT03118180	No			Include	Phase 1 | Phase 2	2017-04-05	unknown status	Interventional	No	No		Unicenter study				0	0			Biological: CD19 targeted chimeric antigen receptor T cells	Single target	CD19			0	0	0		0	0				Lymphoma	0			0	0	0	0	0	0	1	0	0
560	CAR T Cell Receptor Immunotherapy Targeting EGFRvIII for Patients With Malignant Gliomas Expressing EGFRvIII	NCT01454596	https://ClinicalTrials.gov/show/NCT01454596	Yes	Recognition of glioma stem cells by genetically modified T cells targeting EGFRvIII and development of adoptive cell therapy for glioma.		Include	Phase 1 | Phase 2	2012-05-16	Completed	Interventional	Yes	Yes		Unicenter study				0	0		10	Biological: Epidermal growth factor receptor(EGFRv)III Chimeric antigen receptor (CAR) transduced PBL|Drug: Aldesleukin|Drug: Fludarabine|Drug: Cyclophosphamide	Single target	EGFR			1	1	0		0	0				Malignant Glioma|Glioblastoma|Brain Cancer|Gliosarcoma	0			0	0	0	0	0	0	0	0	0
561	Allogeneic CD30 Chimeric Antigen Receptor Epstein-Barr Virus-Specific T Lymphocytes in Patients With Relapsed or Refractory CD30-Positive Lymphomas	NCT04952584	https://ClinicalTrials.gov/show/NCT04952584	No			Include	Phase 1	2021-09-01	Not yet recruiting	Interventional	No	No		Multicenter study	Allogeneic			0	0			Biological: CD30.CAR-EBVST cells	Single target	CD30			0	0	0		0	0				Extranodal Natural Killer/T-Cell Lymphoma, Nasal Type|Classical Hodgkin Lymphoma	0			0	0	0	0	0	0	0	0	0
562	Intervention for Caregivers of Patients Undergoing HSCT or CAR T-cell Therapy	NCT04390542	https://ClinicalTrials.gov/show/NCT04390542	No			Exclude			Withdraw	Interventional								0	0			Behavioral: Psychoeducation					0	0	0		0	0				Blood Cancer	0			0	0	0	0	0	0	0	0	0
563	EPITHINK: Epigenetic Drug Treatment and Therapeutic Immunotherapy With NKR-2	NCT03612739	https://ClinicalTrials.gov/show/NCT03612739	No			Include	Phase 1	2018-12-01	Withdraw	Interventional	No	No		Unicenter study				0	0			Biological: NKR-2 CAR-T Cells	Single target	NKR-2			0	0	1	AZA	0	0				AML, Adult|Myelodysplastic Syndromes	0			0	1	0	0	0	0	0	0	0
564	Safety and Efficacy of ThisCART19 in Patients With Refractory or Relapsed B Cell Malignancies	NCT04384393	https://ClinicalTrials.gov/show/NCT04384393	No			Include	Phase 1	2020-05-09	Recruiting	Interventional	No	No		Unicenter study	Allogeneic			0	0		0.2	Biological: ThisCART19 cells	Single target	CD19			0	0	0		0	0				B Cell Malignancy	0			1	1	1	1	1	1	1	0	0
565	4SCAR-T Therapy Post CD19-targeted Immunotherapy	NCT04430530	https://ClinicalTrials.gov/show/NCT04430530	No			Include	Phase 1 | Phase 2	2020-06-01	Recruiting	Interventional	No	No		Multicenter study			Fourth generation	0	0			Biological: Infusion of 4SCAR-T specific to CD22/CD123/CD38/ CD10/CD20	Multiple	CD22	CD123	CD38	0	0	0		0	0				CD19 Negative B-cell Malignancies	0			0	0	0	0	0	0	0	0	0
566	Safety and Efficacy of CT125A Cells for Treatment of Relapsed/Refractory CD5+ Hematopoietic Malignancies	NCT04767308	https://ClinicalTrials.gov/show/NCT04767308	No			Include	Early Phase 1	2021-03-01	Not yet recruiting	Interventional	No	No		Unicenter study	Autologous			0	0		1	Biological: CT125A cells|Drug: Cyclophosphamide, fludarabine	Single target	CD5			1	1	0		0	0				CD5+ Relapsed/Refractory Hematopoietic Malignancies|Chronic Lymphocytic Leukemia (CLL)|Mantle Cell Lymphoma (MCL)|Diffuse Large B-cell Lymphoma (DLBCL)|Follicular Lymphoma (FL)|Peripheral T-cell Lymphomas (PTCL)	0			1	0	0	1	0	0	1	0	0
567	Study of Anti-CD33 Chimeric Antigen Receptor-Expressing T Cells (CD33CART) in Children and Young Adults With Relapsed/Refractory Acute Myeloid Leukemia	NCT03971799	https://ClinicalTrials.gov/show/NCT03971799	Yes	Systematic preclinical evaluation of CD33-directed chimeric antigen receptor T cell immunotherapy for acute myeloid leukemia defines optimized construct design	DOI: 10.1136/jitc-2021-003149	Include	Phase 1 | Phase 2	2020-01-08	Recruiting	Interventional	No	No		Unicenter study	Allogeneic			0	0			Biological: CD33CART	Single target	CD33			1	1	0		0	0				Acute Myelogenous Leukemia	0			0	1	0	0	0	0	0	0	0
568	UCD19 CarT in Treatment of Pediatric B-ALL and B-NHL	NCT04544592	https://ClinicalTrials.gov/show/NCT04544592	No			Include	Phase 1 | Phase 2	2021-02-24	Recruiting	Interventional	No	No		Unicenter study	Autologous			0	1			Drug: CD19CAR-CD3Zeta-4-1BB-Expressing Autologous T-Lymphocyte Cells	Single target	CD19			0	0	0		0	0				B-cell Acute Lymphoblastic Leukemia|B-cell Non Hodgkin Lymphoma	0			0	1	1	0	0	0	0	0	0
569	TAA6 Cell Injection In The Treatment of Patients With Relapsed / Refractory Acute Myeloid Leukemia	NCT04692948	https://ClinicalTrials.gov/show/NCT04692948	No			Include	Early Phase 1	2019-12-09	Recruiting	Interventional	No	No		Unicenter study				0	0			Other: Chimeric antigen receptor T cells (car-t)	Single target	CD276			0	0	0		0	0				CAR|Acute Myeloid Leukemia	0			0	0	0	0	0	0	0	0	0
570	Safety and Efficacy of ALLO-605 an Anti-BCMA Allogeneic CAR T Cell Therapy in Patients With Relapsed/Refractory Multiple Myeloma	NCT05000450	https://ClinicalTrials.gov/show/NCT05000450	No			Include	Phase 1 | Phase 2	2021-06-06	Recruiting	Interventional	No	No		Multicenter study	Allogeneic			0	0			Genetic: ALLO-605|Biological: ALLO-647|Drug: Fludarabine|Drug: Cyclophosphamide	Single target	BCMA			1	1	0		0	0				Relapsed/Refractory Multiple Myeloma	0			0	0	0	0	0	0	0	0	0
571	Safety and Efficacy of ALLO-501A Anti-CD19 Allogeneic CAR T Cells in Adults With Relapsed/Refractory Large B Cell Lymphoma (ALPHA-2)	NCT04416984	https://ClinicalTrials.gov/show/NCT04416984	No			Include	Phase 1 | Phase 2	2021-06-06	Recruiting	Interventional	No	No		Multicenter study	Allogeneic			0	0			Genetic: ALLO-501A|Biological: ALLO-647|Drug: Fludarabine|Drug: Cyclophosphamide	Single target	BCMA			1	1	0		0	0				Relapsed/Refractory Large B Cell Lymphoma	0			0	0	0	0	0	0	0	0	0
572	CD19 CAR and PD-1 Knockout Engineered T Cells for CD19 Positive Malignant B-cell Derived Leukemia and Lymphoma	NCT03298828	https://ClinicalTrials.gov/show/NCT03298828	No			Include	Phase 1	2017-11-01	Not yet recruiting	Interventional	No	No		Unicenter study	Autologous			0	0		1	Biological: CD19 CAR and PD-1 knock out engineered T-cells|Biological: CD19 CAR T-cells	Single target	CD19			1	1	0		0	0				Acute Lymphoblastic Leukemia|Burkitt Lymphoma	0			0	1	0	0	0	0	1	0	0
573	CD19 Redirected Autologous T Cells for Hodgkin Lymphoma	NCT02277522	https://ClinicalTrials.gov/show/NCT02277522	Yes	Nonviral RNA chimeric antigen receptor-modified T cells in patients with Hodgkin lymphoma	doi: 10.1182/blood-2018-03-837609	Include	Early Phase 1	2014-10-01	Terminated	Interventional	No	No		Unicenter study	Autologous			0	1			Biological: RNA anti-CD19 CAR T cells	Single target	CD19			0	0	0		0	0				Hodgkin Lymphoma With no Available Curative Treatment Options Who Have a Limited Prognosis	0			0	0	0	0	0	0	0	0	0
574	Safety and Efficacy of ALLO-501 Anti-CD19 Allogeneic CAR T Cells in Adults With Relapsed/Refractory Large B Cell or Follicular Lymphoma	NCT03939026	https://ClinicalTrials.gov/show/NCT03939026	No			Include	Phase 1	2019-05-01	Recruiting	Interventional	No	No		Multicenter study	Allogeneic			0	0			Genetic: ALLO-501|Biological: ALLO-647|Drug: Fludarabine|Drug: Cyclophosphamide	Dual target	CD19	CD52		1	1	0		0	0				Relapsed/Refractory Large B Cell Lymphoma|Relapsed/Refractory Follicular Lymphoma	0			1	0	0	0	0	0	0	0	0
575	A Study Evaluating UCART019 in Patients With Relapsed or Refractory CD19+ Leukemia and Lymphoma	NCT03166878	https://ClinicalTrials.gov/show/NCT03166878	No			Include	Phase 1 | Phase 2	2017-06-01	Recruiting	Interventional	No	No		Unicenter study	Allogeneic			0	0			Biological: UCART019	Single target	CD19			1	1	0		0	0				B Cell Leukemia|B Cell Lymphoma	0			1	0	0	0	0	0	1	0	0
576	Clinical Study of ET1402L1-CAR T Cells in AFP Expressing Hepatocellular Carcinoma	NCT03349255	https://ClinicalTrials.gov/show/NCT03349255	No			Include	Phase 1	2017-10-06	Terminated	Interventional	No	No		Unicenter study	Autologous		Second generation	1	0			Biological: autologous ET1402L1-CART cells	Single target	AFP			0	0	0		0	0				Hepatocellular Carcinoma|Liver Cancer|Liver Neoplasms|Metastatic Liver Cancer	0			0	0	0	0	0	0	0	0	0
577	Gene Therapy for B-Cell Non-Hodgkin Lymphoma Using CD19 CAR Gene Transduced T Lymphocytes	NCT02134262	https://ClinicalTrials.gov/show/NCT02134262	No			Include	Phase 1 | Phase 2	2014-05-01	unknown status	Interventional	No	No		Unicenter study	Autologous			0	0		0.1	Drug: Cyclophosphamide or Bendamustine|Genetic: Dose Level -1|Genetic: Dose Level 1|Genetic: Dose Level 2|Genetic: Dose Level 3	Single target	CD19			0	1	0		0	0				Relapsed or Refractory B-Cell Non-Hodgkin Lymphoma	0			0	0	1	0	0	0	0	0	0
578	Study of Kappa Chimeric Antigen Receptor (CAR) T Lymphocytes Co-Expressing the Kappa and CD28 CARs for Relapsed/Refractory Kappa+ Non-Hodgkin Lymphoma and Chronic Lymphocytic Leukemia/Small Lymphocytic Lymphoma.	NCT04223765	https://ClinicalTrials.gov/show/NCT04223765	No			Include	Phase 1	2020-11-12	Recruiting	Interventional	No	No		Unicenter study	Autologous			1	0		0.5	Drug: CAR.k.28|Drug: Fludarabine|Drug: Cyclophosphamide|Drug: Bendamustine	Single target	Kappa-light chain			1	1	0		0	0				Mantle Cell Lymphoma|Follicular Lymphoma|Splenic Marginal Zone Lymphoma|Extranodal Marginal Zone Lymphoma of Mucosa-Associated Lymphoid Tissue|Nodal Marginal Zone Lymphoma|Indolent Non-hodgkin Lymphoma	0			0	0	1	1	1	0	0	0	0
579	CD19.CAR-multiVSTs for Patients With CD19+ B-ALL or NHL Undergoing Related Allogeneic HSCT (CARMA)	NCT03768310	https://ClinicalTrials.gov/show/NCT03768310	No			Include	Phase 1	2021-06-01	Not yet recruiting	Interventional	No	No		Multicenter study	Allogeneic			0	0			Biological: CD19.CAR-multiVST for Group A|Biological: CD19.CAR-multiVST for Group B	Single target	CD19			0	0	0		0	0				Non-hodgkin Lymphoma|Acute Lymphoblastic Leukemia	0			0	1	1	0	0	0	0	0	0
580	Safety and Efficacy of ALLO-715 BCMA Allogenic CAR T Cells in in Adults With Relapsed or Refractory Multiple Myeloma (UNIVERSAL)	NCT04093596	https://ClinicalTrials.gov/show/NCT04093596	No			Include	Phase 1	2019-09-23	Recruiting	Interventional	No	No		Multicenter study	Allogeneic			0	0			Genetic: ALLO-715|Biological: ALLO-647|Drug: Fludarabine|Drug: Cyclophosphamide|Drug: Nirogacestat	Single target	BCMA			1	1	1	Nirogacestat	0	0				Relapsed/Refractory Multiple Myeloma	0			0	0	0	0	0	0	0	0	0
581	Intervention of Bladder Cancer by CAR-T	NCT03185468	https://ClinicalTrials.gov/show/NCT03185468	No			Include	Phase 1 | Phase 2	2017-05-15	unknown status	Interventional	No	No		Multicenter study				0	0			Genetic: 4SCAR-PSMA|Genetic: 4SCAR-FRa	Dual target	PSMA	FRa		0	0	0		0	0				Bladder Cancer|Urothelial Carcinoma Bladder	0		1	0	0	0	0	0	0	0	0	0
582	C7R-GD2.CAR T Cells for Patients With GD2-expressing Brain Tumors (GAIL-B)	NCT04099797	https://ClinicalTrials.gov/show/NCT04099797	No			Include	Phase 1	2020-02-03	Recruiting	Interventional	No	No		Multicenter study				0	0	1	10	Genetic: (C7R)-GD2.CART cells|Drug: Cyclophosphamide|Drug: Fludarabine	Single target	GD2			1	1	0		0	0				Diffuse Intrinsic Pontine Glioma|High Grade Glioma|Embryonal Tumor|Ependymal Tumor	0			0	0	0	0	0	0	0	0	0
583	Leukapheresis for CAR or Adoptive Cell Therapy Manufacturing	NCT03226704	https://ClinicalTrials.gov/show/NCT03226704	No			Exclude		2017-08-14	Recruiting	Observational	No	No		Unicenter study				0	0								0	0	0		0	0				Leukemia|Lymphoma|Acute Lymphoblastic Leukemia|Diffuse Large B-Cell Lymphoma|Non-Hodgkin's Lymphoma	0			0	0	0	0	0	0	0	0	0
584	Genetically Modified T-Cell Therapy in Treating Patients With Advanced ROR1+ Malignancies	NCT02706392	https://ClinicalTrials.gov/show/NCT02706392	Yes	Immunogenic Chemotherapy Enhances Recruitment of CAR-T Cells to Lung Tumors and Improves Antitumor Efficacy when Combined with Checkpoint Blockade	DOI: 10.1016/j.ccell.2020.11.005	Include	Phase 1	2016-03-16	Recruiting	Interventional	No	No		Unicenter study	Autologous			0	0			Other: Laboratory Biomarker Analysis|Biological: ROR1 CAR-specific Autologous T-Lymphocytes	Single target	ROR1			1	1	0		0	0				Hematopoietic and Lymphoid Cell Neoplasm|Malignant Solid Neoplasm|Metastatic Lung Non-Small Cell Carcinoma|Metastatic Triple-Negative Breast Carcinoma|Recurrent Acute Lymphoblastic Leukemia|Recurrent Mantle Cell Lymphoma|Refractory Chronic Lymphocytic Leukemia|Stage III Lung Non-Small Cell Cancer AJCC v7|Stage IIIA Lung Non-Small Cell Cancer AJCC v7|Stage IIIB Lung Non-Small Cell Cancer AJCC v7|S…	0			0	0	0	0	0	0	0	0	0
585	MCARH109 Chimeric Antigen Receptor (CAR) Modified T Cells for the Treatment of Multiple Myeloma	NCT04555551	https://ClinicalTrials.gov/show/NCT04555551	No			Include	Phase 1	2020-08-19	Recruiting	Interventional	No	No		Unicenter study				0	0			Biological: Infusion of MCARH109 T cells	Single target	GPRC5D			0	0	0		0	0				Multiple Myeloma	0			0	0	0	0	0	0	0	0	0
586	GFRα4 CAR T Cells in MTC Patients	NCT04877613	https://ClinicalTrials.gov/show/NCT04877613	No			Include	Phase 1	2021-08-19	Recruiting	Interventional	No	No		Unicenter study	Autologous			0	1		0.7	Drug: single dose of CART-GFRa4 cells|Drug: Fludarabine|Drug: Cyclophosphamide	Single target	GFRα4			1	1	0		0	0				Metastatic Medullary Thyroid Cancer	0		1	0	0	0	0	0	0	0	0	0
587	CART Therapy in GUCY2C-positive Digestive Tract Tumors	NCT04652219	https://ClinicalTrials.gov/show/NCT04652219	No			Include	Early Phase 1	2020-10-10	Recruiting	Interventional	No	No		Unicenter study				0	0			Biological: gucy2c cart cells	Single target	GUCY2C			0	0	0		0	0				Malignant Neoplasms of Digestive Organs	0			0	0	0	0	0	0	0	0	0
588	CAR T Cell Immunotherapy for Pancreatic Cancer	NCT03323944	https://ClinicalTrials.gov/show/NCT03323944	No			Include	Phase 1	2017-09-15	Active. Not recruiting	Interventional	No	No		Unicenter study				0	0			Biological: huCART-MSLN cells	Single target	MSLN			0	0	0		0	0				Pancreatic Cancer|Cancer of the Pancreas	0			0	0	0	0	0	0	0	0	0
589	T-cells Expressing an Anti-SLAMF7 CAR for Treating Multiple Myeloma	NCT03958656	https://ClinicalTrials.gov/show/NCT03958656	No			Include	Phase 1	2019-06-13	Completed	Interventional	No	No		Unicenter study	Autologous			0	0		0.3	Drug: Cyclophosphamide|Drug: Fludarabine|Drug: Rimiducid|Biological: Anti-Signaling lymphocytic activation molecule F7 (SLAMF7) chimeric antigen receptor (CAR) T cells	Single target	SLAMF7			1	1	0		0	0				Myeloma-Multiple|Myeloma, Plasma-Cell	0			0	0	0	0	0	0	0	0	0
590	Autologous huMNC2-CAR44 T Cells for Breast Cancer Targeting Cleaved Form of MUC1 (MUC1*)	NCT04020575	https://ClinicalTrials.gov/show/NCT04020575	No			Include	Phase 1	2020-01-15	Active. Not recruiting	Interventional	No	No		Unicenter study	Autologous	CD8 CD4		0	1			Biological: huMNC2-CAR44 CAR T cells|Biological: huMNC2-CAR44 CAR T cells @ RP2D	Single target	MUC1			0	1	0		0	0				Metastatic Breast Cancer	0			0	0	0	0	0	0	0	0	0
591	AML Cell Immunotherapy Using Chimeric Antigen Receptor T-cells	NCT04169022	https://ClinicalTrials.gov/show/NCT04169022	No			Include	Phase 1		Recruiting	Interventional	No	No		Unicenter study	Autologous			0	0			Other: Sample collection	Single target	IL1RAP			0	0	0		0	0				Acute Myeloid Leukemia	0			0	0	0	0	0	0	0	0	0
592	A Study of BCMA-directed CAR-T Cells Treatment in Subjects With r/r Multiple Myeloma	NCT04295018	https://ClinicalTrials.gov/show/NCT04295018	Yes	An Anti-Bcma CAR T-Cell Therapy (C-CAR088) Shows Promising Safety and Efficacy Profile in Relapsed or Refractory Multiple Myeloma	10.1182/blood-2020-138734	Include	Phase 1		Recruiting	Interventional	No	No		Unicenter study	Autologous		Second generation	0	1		1	Drug: C-CAR088	Single target	BCMA			1	1	0		0	0				Multiple Myeloma	0			0	0	0	0	0	0	0	0	0
593	Dose-escalation Study of Safety of PBCAR20A in Subjects With r/r NHL or r/r CLL/SLL	NCT04030195	https://ClinicalTrials.gov/show/NCT04030195	No			Include	Phase 1 | Phase 2		Recruiting	Interventional	No	No		Multicenter study	Allogeneic		Fourth generation	0	0			Genetic: PBCAR20A|Drug: Fludarabine|Drug: Cyclophosphamide	Single target	CD20			1	1	0		0	0				Non-Hodgkin's Lymphoma, Relapsed|Chronic Lymphoid Leukemia in Relapse|Non-Hodgkin's Lymphoma Refractory|Chronic Lymphocytic Leukemia|Lymphoma, Non-Hodgkin|Leukemia, Lymphocytic, Chronic|B-cell Chronic Lymphocytic Leukemia|B-cell Non Hodgkin Lymphoma|Small Lymphocytic Lymphoma	0			0	0	0	0	0	0	1	0	0
594	Immunotherapy With CD19 CART-cells for B Cell Acute Lymphoblastic Leukemia	NCT03599375	https://ClinicalTrials.gov/show/NCT03599375	No			Include	Phase 1		Not yet recruiting	Interventional	No	No		Unicenter study	Autologous		Second generation	0	0		1	Biological: CD19-targeted CART cells	Single target	CD19			0	0	0		0	0				Leukemia, B-Cell	0			0	1	0	0	0	0	0	0	0
595	CD19 Chimeric Antigen Receptor (CAR) T Cells for Adults With Recurrent or Refractory B Cell Malignancies	NCT04214886	https://ClinicalTrials.gov/show/NCT04214886	No			Include	Phase 1	2020-01-02	Recruiting	Interventional	No	No		Unicenter study	Autologous			0	0		0.55	Drug: Fludarabine|Drug: Cyclophosphamide|Biological: CD19-CD34 CAR transduced T cells	Dual target	CD19	CD34		1	1	0		0	0				B-Cell Acute Lymphoblastic Leukemia, Adult|B-cell Lymphoma Refractory|B-cell Lymphoma Recurrent	0			0	1	0	0	0	0	1	0	0
596	A Study of BCMA-directed CAR-T Cells Treatment in Subjects With r/r Multiple Myeloma	NCT04322292	https://ClinicalTrials.gov/show/NCT04322292	Yes	An Anti-Bcma CAR T-Cell Therapy (C-CAR088) Shows Promising Safety and Efficacy Profile in Relapsed or Refractory Multiple Myeloma	10.1182/blood-2020-138734	Include	Phase 1	2020-03-26	Recruiting	Interventional	Yes	No		Unicenter study	Autologous		Second generation	0	1		1	Drug: C-CAR088	Single target	BCMA			1	1	0		0	0				Multiple Myeloma	0			0	0	0	0	0	0	0	0	0
597	CAR-T Immunotherapy Targeting CD19- ALL	NCT04016129	https://ClinicalTrials.gov/show/NCT04016129	No			Include	Phase 1 | Phase 2	2019-07-11	Recruiting	Interventional	No	No		Multicenter study	Autologous		Fourth generation	0	0			Biological: 4SCAR-CD22/CD123/CD38/CD10/CD20/TSLPR	Single target	CD10			0	0	0		0					B-cell Leukemia	0			0	1	0	0	0	0	0	0	0
597	CAR-T Immunotherapy Targeting CD19- ALL	NCT04016129	https://ClinicalTrials.gov/show/NCT04016129	No			Include	Phase 1 | Phase 2	2019-07-11	Recruiting	Interventional	No	No		Multicenter study	Autologous		Fourth generation	0	0			Biological: 4SCAR-CD22/CD123/CD38/CD10/CD20/TSLPR	Single target	CD123			0	0	0		0					B-cell Leukemia	0			0	1	0	0	0	0	0	0	0
597	CAR-T Immunotherapy Targeting CD19- ALL	NCT04016129	https://ClinicalTrials.gov/show/NCT04016129	No			Include	Phase 1 | Phase 2	2019-07-11	Recruiting	Interventional	No	No		Multicenter study	Autologous		Fourth generation	0	0			Biological: 4SCAR-CD22/CD123/CD38/CD10/CD20/TSLPR	Single target	CD20			0	0	0		0					B-cell Leukemia	0			0	1	0	0	0	0	0	0	0
597	CAR-T Immunotherapy Targeting CD19- ALL	NCT04016129	https://ClinicalTrials.gov/show/NCT04016129	No			Include	Phase 1 | Phase 2	2019-07-11	Recruiting	Interventional	No	No		Multicenter study	Autologous		Fourth generation	0	0			Biological: 4SCAR-CD22/CD123/CD38/CD10/CD20/TSLPR	Single target	CD22			0	0	0		0					B-cell Leukemia	0			0	1	0	0	0	0	0	0	0
597	CAR-T Immunotherapy Targeting CD19- ALL	NCT04016129	https://ClinicalTrials.gov/show/NCT04016129	No			Include	Phase 1 | Phase 2	2019-07-11	Recruiting	Interventional	No	No		Multicenter study	Autologous		Fourth generation	0	0			Biological: 4SCAR-CD22/CD123/CD38/CD10/CD20/TSLPR	Single target	CD38			0	0	0		0					B-cell Leukemia	0			0	1	0	0	0	0	0	0	0
597	CAR-T Immunotherapy Targeting CD19- ALL	NCT04016129	https://ClinicalTrials.gov/show/NCT04016129	No			Include	Phase 1 | Phase 2	2019-07-11	Recruiting	Interventional	No	No		Multicenter study	Autologous		Fourth generation	0	0			Biological: 4SCAR-CD22/CD123/CD38/CD10/CD20/TSLPR	Single target	TSLPR			0	0	0		0					B-cell Leukemia	0			0	1	0	0	0	0	0	0	0
598	Phase I/II Study Evaluating AUTO4 in Patients With TRBC1 Positive T Cell Lymphoma	NCT03590574	https://ClinicalTrials.gov/show/NCT03590574	No			Include	Phase 1 | Phase 2	2018-07-18	Recruiting	Interventional	No	No		Multicenter study	Autologous		Next generation	0	0		0.36	Biological: AUTO4	Single target	TRBC1			1	1	0		0	0				T Cell Non-Hodgkin Lymphoma|Peripheral T-Cell Lymphoma, Not Otherwise Specified|Angioimmunoblastic T-cell Lymphoma|Anaplastic Large Cell Lymphoma	0			0	0	0	0	0	0	0	1	1
599	Universal Chimeric Antigen Receptor-modified AT19 Cells for CD19+ Relapsed/Refractory Hematological Malignancies	NCT04796688	https://ClinicalTrials.gov/show/NCT04796688				Exclude	Phase 1	2021-03-15	Recruiting	Interventional	No	No		Multicenter study	Allogeneic		Fourth generation	0	0		5	Drug: Fludarabine + Cyclophosphamide + CAR-NK-CD19 Cells	Single target	CD19			1	1	0		0	0				Acute Lymphoblastic Leukemia|Chronic Lymphoblastic Leukemia|B-cell Lymphoma	0			0	1	0	0	0	0	1	0	0
600	CAR-pNK Cell Immunotherapy in CD7 Positive Leukemia and Lymphoma	NCT02742727	https://ClinicalTrials.gov/show/NCT02742727				Exclude	Phase 1 | Phase 2		unknown status	Interventional								0	0			Biological: anti-CD7 CAR-pNK cells					0	0	0		0					Acute Myeloid Leukemia|Precursor T-Cell Lymphoblastic Leukemia-Lymphoma|T-cell Prolymphocytic Leukemia|T-cell Large Granular Lymphocytic Leukemia|Peripheral T-cell Lymphoma, NOS|Angioimmunoblastic T-cell Lymphoma|Extranodal NK/T-cell Lymphoma, Nasal Type|Enteropathy-type Intestinal T-cell Lymphoma|Hepatosplenic T-cell Lymphoma	0			0	0	0	0	0	0	0	0	0
601	A Study Evaluating Safety and Efficacy of EXP039 Treatment in NHL Subjects	NCT04317885	https://ClinicalTrials.gov/show/NCT04317885	No			Include	Phase 1	2019-10-14	Recruiting	Interventional	No	No		Unicenter study	Autologous		Second generation	0	0			Biological: CD19/CD20-directed CAR-T cells	Dual target	CD19	CD20		0	0	0		0					Non-Hodgkin's B-cell Lymphoma	0			0	0	1	0	0	0	0	0	0
602	A Study of CC-98633, BCMA-targeted Chimeric Antigen Receptor (CAR) T Cells, in Subjects With Relapsed and/or Refractory Multiple Myeloma	NCT04394650	https://ClinicalTrials.gov/show/NCT04394650	No			Include	Phase 1	2020-08-18	Recruiting	Interventional	No	No		Multicenter study	Autologous			0	0			Biological: CC-98633	Single target	BCMA			1	1	0		0					Multiple Myeloma	0			0	0	0	0	0	0	0	0	0
603	Safety Study of Chimeric Antigen Receptor Modified T-cells Targeting NKG2D-Ligands	NCT02203825	https://ClinicalTrials.gov/show/NCT02203825	Yes		10.1016 / j.jcyt.2018.05.001	Include	Phase 1	2015-03-01	Completed	Interventional	No	No			Autologous			0	0		1	Biological: CM-CS1 T-cell infusion	Single target	NKG2D			0	0	0		0					Acute Myeloid Leukemia|Myelodysplastic Syndrome|Multiple Myeloma	0			0	0	0	0	0	0	0	0	0
604	Clinical Trial to Evaluate CT053 in Patients With Relapsed and/or Refractory Multiple Myeloma (LUMMICAR STUDY 1)	NCT03975907	https://ClinicalTrials.gov/show/NCT03975907	No			Include	Phase 1 | Phase 2	2019-06-10	Recruiting	Interventional	No	No			Autologous			0	0			Biological: CAR-BCMA T Cells	Single target	BCMA			0	0	0		0					Multiple Myeloma	0			0	0	0	0	0	0	0	0	0
605	Serum Neurofilament Light (NfL) as a Marker for Brain Injury in Individuals Undergoing Chimeric Antigen Receptor-modified T Therapy	NCT04614987	https://ClinicalTrials.gov/show/NCT04614987				Exclude			Recruiting	Observational								0	0								0	0	0		0					Neurotoxicity	0			0	0	0	0	0	0	0	0	0
606	A Pediatric and Young Adult Trial of Genetically Modified T Cells Directed Against CD22 for Relapsed/Refractory Leukemia or Lymphoma	NCT04571138	https://ClinicalTrials.gov/show/NCT04571138	No			Include	Phase 1 | Phase 2	2020-09-25	Recruiting	Interventional	No	No		Multicenter study	Autologous			0	0			Biological: SCRI-CAR22v2	Single target	CD22			0	0	0		0					Leukemia|Lymphoma	0			0	1	0	0	0	0	1	0	0
607	Autologous T-Cells Expressing a Second Generation CAR for Treatment of T-Cell Malignancies Expressing CD5 Antigen	NCT03081910	https://ClinicalTrials.gov/show/NCT03081910	Yes		10.1016/j.ymthe.2021.07.001	Include	Phase 1	2017-11-01	Recruiting	Interventional	No	No		Unicenter study	Autologous		Second generation	1	0			Genetic: Autologous CD5.CAR/28zeta CAR T cells|Drug: Fludarabine|Drug: Cytoxan|Genetic: Allogeneic CD5.CAR/28zeta CAR T cells	Single target	CD5			1	1	0		0					T-cell Acute Lymphoblastic Lymphoma|T-non-Hodgkin Lymphoma|T-cell Acute Lymphoblastic Leukemia	0			0	0	0	0	0	0	0	1	1
608	A Study of CC-97540, CD19-targeted NEX-T Chimeric Antigen Receptor (CAR) T Cells, in Subjects With Relapsed or Refractory B-cell Non-Hodgkin Lymphoma	NCT04231747	https://ClinicalTrials.gov/show/NCT04231747	Yes		10.1002/14651858.CD013365	Include	Phase 1	2020-05-22	Recruiting	Interventional	No	No		Multicenter study	Autologous			0	0			Biological: CC-97540	Single target	CD19			0	0	0		0					Lymphoma Non-Hodgkin|Agressive Lymphoma|Diffuse-large B-cell Lymphoma (DLBCL)	0			1	0	1	0	0	0	0	0	0
609	Anti-CD19 CAR-T Cells With Inducible Caspase 9 Safety Switch for B-cell Lymphoma	NCT03696784	https://ClinicalTrials.gov/show/NCT03696784	No			Include	Phase 1	2019-03-12	Recruiting	Interventional	No	No		Unicenter study	Autologous			0	0			Biological: iC9-CAR19 T cells|Drug: Bendamustine|Drug: Fludarabine|Drug: AP1903|Drug: Cyclophosphamide	Single target	CD19			1	1	1	Bendamustine	0	1	Cell enhancer	Inducible Caspase 9 (IC9)		Lymphoma|Lymphoma, B-Cell|Immune System Diseases|Immunoproliferative Disorders|Lymphatic Diseases	0			0	0	0	0	0	0	1	0	0
610	Nivolumab for Relapsed, Refractory, or Detectable Disease Post Chimeric Antigen Receptor T-cell Treatment in Patients With Hematologic Malignancies	NCT04205409	https://ClinicalTrials.gov/show/NCT04205409	No			Exclude	Phase 2		Recruiting	Interventional								0	0			Biological: Nivolumab					0	0	0		0					Recurrent Chronic Lymphocytic Leukemia|Recurrent Diffuse Large B-Cell Lymphoma|Recurrent Follicular Lymphoma|Recurrent Grade 1 Follicular Lymphoma|Recurrent Grade 2 Follicular Lymphoma|Recurrent Grade 3 Follicular Lymphoma|Recurrent Grade 3a Follicular Lymphoma|Recurrent Marginal Zone Lymphoma|Recurrent Non-Hodgkin Lymphoma|Recurrent Plasma Cell Myeloma|Refractory Chronic Lymphocytic Leukemia|Ref…	0			0	0	0	0	0	0	0	0	0
611	Phase I Study of pCAR-19B in the Treatment of CD19-positive Relapsed/Refractory B-ALL in Children and Adolescents	NCT04888468	https://ClinicalTrials.gov/show/NCT04888468	No			Include	Phase 1	2021-05-12	Recruiting	Interventional	No	No		Unicenter study				0	0			Biological: pCAR-19B cells	Single target	CD19			1	1	0		0	0				Acute Lymphoblastic Leukemia|Relapsed Pediatric ALL|Refractory Acute Lymphoblastic Leukemia	0			0	1	0	0	0	0	0	0	0
612	Decitabine-primed Tandem CD19/CD20 CAR T Cells Plus Epigenetic Agents in Aggressive r/r B-NHL With Huge Tumor Burden	NCT04553393	https://ClinicalTrials.gov/show/NCT04553393	No			Include	Phase 1 | Phase 2	2020-09-09	Recruiting	Interventional	No	No		Unicenter study				0	0			Drug: Chidamide|Drug: Decitabine|Drug: Chidamide and Decitabine|Biological: Decitabine-primed Tandem CAR19/20 engineered T cells	Dual target	CD19	CD20		0	0	0		0					Refractory or Relapsed Aggressive r/r B-NHL With Huge Tumor Burden	0			0	0	1	0	0	0	0	0	0
613	C-CAR011 Treatment in Subjects With ALL After HSCT	NCT03327285	https://ClinicalTrials.gov/show/NCT03327285	No			Include	Phase 1 | Phase 2	2018-03-01	Active. Not recruiting	Interventional	No	No		Unicenter study				0	0		1	Biological: C-CAR011	Single target	CD19			0	0	0		0					Acute Lymphoblastic Leukemia(ALL)	0			0	1	0	0	0	0	0	0	0
614	Phase I Study of Anti-CD22 Chimeric Receptor T Cells in Patients With Relapsed/Refractory Hairy Cell Leukemia and Variant	NCT04815356	https://ClinicalTrials.gov/show/NCT04815356	No			Include	Phase 1	20201-10-22	Not yet recruiting	Interventional	No	No		Unicenter study	Autologous			0	0		0.1	Biological: CD22CART cell infusion	Single target	CD22			1	1	0		0					Hairy Cell Leukemia|Hairy Cell Leukemia Variant	0			0	0	0	0	0	0	0	0	0
615	Cytoplasmic Activated PD-1 CAR T Cells in Refractory/Relapsed B Cell Lymphoma	NCT03540303	https://ClinicalTrials.gov/show/NCT03540303	No			Include	Phase 1	2018-04-12	unknown status	Interventional	No	No		Unicenter study	Autologous			0	0		2	Drug: CAR19 T cells carrying cytoplasmic activated PD-1	Single target	CD19			1	1	0		0					Relapsed Non Hodgkin Lymphoma	0			0	0	1	0	0	0	0	0	0
616	Study of Safety and Efficacy of C-CAR011 in B-NHL Patients	NCT03154775	https://ClinicalTrials.gov/show/NCT03154775	No			Include	Phase 1	2017-05-03	unknown status	Interventional	No	No		Unicenter study	Autologous		Second generation	0	0		2.5	Biological: C-CAR011	Single target	CD19			0	0	0		0					Refractory or Relapsed Non-Hodgkin Lymphoma	0			0	0	1	0	0	0	0	0	0
617	Acalabrutinib and Anti-CD19 CAR T-cell Therapy for the Treatment of B-cell Lymphoma	NCT04257578	https://ClinicalTrials.gov/show/NCT04257578	No			Include	Phase 1 | Phase 2	2020-12-02	Recruiting	Interventional	No	No		Unicenter study	Autologous			0	0			Drug: Acalabrutinib|Biological: Axicabtagene Ciloleucel	Single target	CD19			0	0	0		0	1	Inhibitory small molecule	Acalabrutinib		B-Cell Non-Hodgkin Lymphoma|Diffuse Large B-Cell Lymphoma, Not Otherwise Specified|High Grade B-Cell Lymphoma|Primary Mediastinal (Thymic) Large B-Cell Lymphoma|Transformed Follicular Lymphoma to Diffuse Large B-Cell Lymphoma|Grade 1 Follicular Lymphoma|Grade 2 Follicular Lymphoma|Grade 3a Follicular Lymphoma	0			0	0	1	0	0	0	0	0	0
618	3RD GENERATION GD2 SPECIFIC CHIMERIC ANTIGEN RECEPTOR TRANSDUCED AUTOLOGOUS NATURAL KILLER T-CELLS FOR NEUROBLASTOMA	NCT02439788	https://ClinicalTrials.gov/show/NCT02439788	No			Exclude	Phase 1		Withdraw	Interventional								0	0			Drug: cyclophosphamide|Drug: Fludarabine|Genetic: GINAKIT Cells					0	0	0		0					Neuroblastoma	0			0	0	0	0	0	0	0	0	0
619	A Study of MSLNthelin Redirected Autologous T Cells for Advanced Pancreatic Carcinoma	NCT02706782	https://ClinicalTrials.gov/show/NCT02706782	No			Include	Phase 1	2016-03-11	unknown status	Interventional	No	No		Unicenter study	Autologous		Second generation	0	0		1	Drug: TAI-MSLN-CART	Single target	MSLN			0	0	1		0	0				Pancreatic Cancer	0			0	0	0	0	0	0	0	0	0
620	Clinical Study of Universal CAR-γδT Cell Injection in the Treatment of Patients With Relapsed AML After Transplantation	NCT04796441	https://ClinicalTrials.gov/show/NCT04796441	No			Include	Phase 1	2020-12-16	Recruiting	Interventional	No	No		Unicenter study				0	0			Biological: CAR-γδT	Single target	CD19			1	1	1		0	0				AML	0			0	0	0	0	0	0	0	0	0
621	Multi-4SCAR-T Therapy Targeting Breast Cancer	NCT04430595	https://ClinicalTrials.gov/show/NCT04430595	No			Include	Phase 1 | Phase 2	2020-07-12	Recruiting	Interventional	No	No		Unicenter study			Fourth generation	0	0			Biological: 4SCAR T cells	Multiple	Her2	GD2	CD44v6	0	0	0		0	0				Breast Cancer	0			0	0	0	0	0	0	0	0	0
622	CAR - γ δ T Cells in the Treatment of Relapsed and Refractory CD7 Positive T Cell-derived Malignant Tumors	NCT04702841	https://ClinicalTrials.gov/show/NCT04702841	No			Include	Early Phase 1	2020-07-03	Recruiting	Interventional	No	No		Unicenter study	Autologous			0	0		0.2	Drug: Chimeric antigen receptor modified γδ T cells	Single target	CD7			0	0	0		0	0				CAR|Malignant Tumors	0			0	1	0	0	0	0	0	0	0
623	Her2 Chimeric Antigen Receptor Expressing T Cells in Advanced Sarcoma	NCT00902044	https://ClinicalTrials.gov/show/NCT00902044	Yes	Tumor response and endogenous immune reactivity after administration of Her2 CAR T cells in a child with metastatic rhabdomyosarcoma	doi: 10.1038/s41467-020-17175-8.	Include	Phase 1	2010-02-11	Active. Not recruiting	Interventional	No	No		Multicenter study	Autologous			1	0			Genetic: Autologous Her2-specific T cells|Drug: Fludarabine|Drug: Cyclophosphamide|Genetic: Autologous CAR Positive T cells	Single target	Her2			1	1	0		0	0				Sarcoma	0		1	0	0	0	0	0	0	0	0	0
624	Chimeric Antigen Receptor T Cells (CART) Therapy in Refractory/Relapsed B Cell Hematologic Malignancies	NCT02813837	https://ClinicalTrials.gov/show/NCT02813837	No			Include	Phase 2	2015-07-01	unknown status	Interventional	No	No		Multicenter study	Autologous			0	0		0.1	Biological: CD19CART	Single target	CD19			0	0	0		0	0				Leukemia, B-Cell|Lymphoma, B-Cell	0			0	1	0	0	0	0	1	0	0
625	CD38-targeted Chimeric Antigen Receptor T Cell (CART) in Relapesd or Refractory Acute Myeloid Leukemia	NCT04351022	https://ClinicalTrials.gov/show/NCT04351022	Yes	CD38-directed CAR-T cell therapy: a novel immunotherapy strategy for relapsed acute myeloid leukemia after allogeneic hematopoietic stem cell transplantation	doi: 10.1186/s13045-021-01092-4	Include	Phase 1 | Phase 2	2017-06-01	Recruiting	Interventional	No	No		Unicenter study	Allogeneic			0	0		5	Biological: CART-38	Single target	CD38			0	0	0		0	0				Acute Myeloid Leukemia	0			0	0	0	0	0	0	0	0	0
626	Administration of Anti-CD19-chimeric-antigen-receptor-transduced T Cells From the Original Transplant Donor to Patients With Recurrent or Persistent B-cell Malignancies After Allogeneic Stem Cell Transplantation	NCT01087294	https://ClinicalTrials.gov/show/NCT01087294	Yes	Donor-derived CD19-targeted T cells cause regression of malignancy persisting after allogeneic hematopoietic stem cell transplantation	doi: 10.1182/blood-2013-08-519413.	Include	Phase 1	2010-08-04	Recruiting	Interventional	No	No		Unicenter study				0	0			Procedure: Allogeneic stem cell transplant|Biological: Anti-CD19-chimeric-antigen-receptor-transduced T cells|Procedure: Leukapheresis	Single target	CD19			0	0	0		0	0				Leukemia, B-cell|Lymphoma, Hodgkins|Lymphoma, Non-hodgkins|Lymphoma, B-Cell	0			1	1	1	0	0	0	0	0	0
627	CAR T Cells in MSLNthelin Expressing Cancers	NCT03054298	https://ClinicalTrials.gov/show/NCT03054298	No			Include	Phase 1	2017-03-01	Recruiting	Interventional	No	No		Unicenter study				0	0			Biological: huCART-MSLN cells	Single target	MSLN			1	1	0		0	0				Lung Adenocarcinoma|Ovarian Cancer|Peritoneal Carcinoma|Fallopian Tube Cancer|MSLNtheliomas Pleural|MSLNthelioma Peritoneum	0		1	0	0	0	0	0	0	0	0	0
628	3rd Generation GD-2 Chimeric Antigen Receptor and iCaspase Suicide Safety Switch, Neuroblastoma, GRAIN	NCT01822652	https://ClinicalTrials.gov/show/NCT01822652	No			Include	Phase 1	2013-08-01	Active. Not recruiting	Interventional	No	No		Multicenter study	Autologous		Third generation	1	0			Genetic: iC9-GD2 T Cells - frozen|Genetic: iC9-GD2 T Cells - fresh|Drug: Cytoxan|Drug: Fludara|Drug: Keytruda|Genetic: iC9-GD2 T cells	Single target	GD2			1	1	0		0	0				Neuroblastoma	0			0	0	0	0	0	0	0	0	0
629	Dose-escalation Study of Safety of PBCAR19B in Participants With CD19-expressing Malignancies	NCT04649112	https://ClinicalTrials.gov/show/NCT04649112	No			Include	Phase 1	2021-07-16	Recruiting	Interventional	No	No		Multicenter study	Allogeneic			0	0			Genetic: PBCAR19B	Single target	CD19			0	0	0		0	0				CD19 Expressing Malignancies|Hematologic Malignancy	0			0	0	1	0	0	0	0	0	0
630	CD147-CART Cells in Patients With Recurrent Malignant Glioma.	NCT04045847	https://ClinicalTrials.gov/show/NCT04045847	No			Include	Early Phase 1	2019-05-30	Recruiting	Interventional	No	No						0	0			Biological: CD147-CART	Single target	CD147			0	0	0		0	0				Recurrent Glioblastoma|CD147 Positive	0			0	0	0	0	0	0	0	0	0
631	Chidamide in Combination With Decitabine in Non-Hodgkin's Lymphoma Relapsed After Chimeric Antigen Receptor	NCT04337606	https://ClinicalTrials.gov/show/NCT04337606				Exclude	Phase 1 | Phase 2		Recruiting	Interventional								0	0			Drug: Chidamide|Drug: Decitabine|Drug: Camrelizumab					0	0	0		0	0				Non Hodgkin Lymphoma	0			0	0	0	0	0	0	0	0	0
632	Study to Evaluate the Safety and Efficacy of KITE-585 in Participants With Relapsed/Refractory Multiple Myeloma	NCT03318861	https://ClinicalTrials.gov/show/NCT03318861	No			Include	Phase 1	2017-10-20	Active. Not recruiting	Interventional	Yes	No		Multicenter study	Autologous			0	0			Genetic: KITE-585|Drug: Cyclophosphamide|Drug: Fludarabine	Single target	BCMA			1	1	0		0	0				Relapsed/Refractory Multiple Myeloma	0			0	0	0	0	0	0	0	0	0
633	CD19 CAR T Cells for B Cell Malignancies After Allogeneic Transplant	NCT01475058	https://ClinicalTrials.gov/show/NCT01475058	No			Include	Phase 1 | Phase 2	2012-04-01	Completed	Interventional	No	Yes		Unicenter study	Allogeneic			0	0			Biological: allogeneic cytomegalovirus-specific cytotoxic T lymphocytes	Single target	CD19			0	0	0		0	1		Allogeneic Transplant		Philadelphia Chromosome Negative Adult Precursor Acute Lymphoblastic Leukemia|Philadelphia Chromosome Positive Adult Precursor Acute Lymphoblastic Leukemia|Recurrent Adult Acute Lymphoblastic Leukemia|Recurrent Adult Diffuse Large Cell Lymphoma|Recurrent Adult Immunoblastic Large Cell Lymphoma|Recurrent Mantle Cell Lymphoma|Refractory Chronic Lymphocytic Leukemia	0			1	1	0	1	0	0	0	0	0
634	CAR T Cell Receptor Immunotherapy for Patients With B-cell Lymphoma	NCT00924326	https://ClinicalTrials.gov/show/NCT00924326	Yes	Chemotherapy-refractory diffuse large B-cell lymphoma and indolent B-cell malignancies can be effectively treated with autologous T cells expressing an anti-CD19 chimeric antigen receptor	10.1200/JCO.2014.56.2025	Include	Phase 1 | Phase 2	2009-06-18	Active. Not recruiting	Interventional	Yes	No		Unicenter study	Autologous		Second generation	1	0		1	Drug: Fludarabine|Drug: Cyclophosphamide|Biological: Anti-cluster of differentiation 19 (CD19)-CAR PBL|Drug: Aldesleukin	Single target	CD19			1	1	0		0	1	Cytokine	(CD19)-CAR PBL + Aldesleukin		Primary Mediastinal B-cell Lymphoma|Diffuse, Large B-cell Lymphoma|Diffuse Large B-Cell Lymphoma Transformed From Follicular Lymphoma|Mantle Cell	0			1	0	0	1	1	1	0	0	0
635	Study Evaluating the Safety and Efficacy of JWCAR029 in Adult Subjects With Relapsed and Refractory B-cell Non-Hodgkin Lymphoma	NCT03355859	https://ClinicalTrials.gov/show/NCT03355859	Yes	Clinical Efficacy and Tumor Microenvironment Influence in a Dose-Escalation Study of Anti-CD19 Chimeric Antigen Receptor T Cells in Refractory B-Cell Non-Hodgkin's Lymphoma	10.1158/1078-0432.CCR-19-0101	Include	Phase 1	2017-11-28	Active. Not recruiting	Interventional	No	No		Unicenter study	Autologous			0	0		0.14	Biological: JWCAR029	Single target	CD19			1	1	0		0					Non Hodgkin Lymphoma	0			0	0	1	0	0	0	0	0	0
636	Anti-GD2 4th Generation CART Cells Targeting Refractory and/or Recurrent Neuroblastoma	NCT02765243	https://ClinicalTrials.gov/show/NCT02765243	Yes	GD2-specific chimeric antigen receptor-modified T cells for the treatment of refractory and/or recurrent neuroblastoma in pediatric patients	10.1007/s00432-021-03839-5	Include	Phase 1	2016-05-06	Suspended	Interventional	No	No		Unicenter study	Autologous		Fourth generation	0	0			Biological: Anti-GD2 CART	Single target	GD2			0	0	0		0					Neuroblastoma|Effects of Immunotherapy	0			0	0	0	0	0	0	0	0	0
637	Treatment of Patients With Relapsed or Refractory CD19+ Lymphoid Disease With T Cells Expressing a Third-generation CAR	NCT03676504	https://ClinicalTrials.gov/show/NCT03676504	Yes	Treatment of patients with relapsed or refractory CD19+ lymphoid disease with T lymphocytes transduced by RV-SFG.CD19.CD28.4-1BBzeta retroviral vector: a unicentre phase I/II clinical trial protocol	10.1136/bmjopen-2018-026644	Include	Phase 1 | Phase 2	2018-09-18	Recruiting	Interventional	No	No		Multicenter study	Autologous		Third generation	1	1		0.01	Biological: CD19.CAR T Cells|Drug: Fludarabine|Drug: Cyclophosphamide	Single target	CD19			1	1	0		0					Acute Lymphoblastic Leukemia, Adult|Acute Lymphoblastic Leukemia, Pediatric|Chronic Lymphocytic Leukemia|Diffuse Large B Cell Lymphoma|Follicular Lymphoma|Mantle Cell Lymphoma	0			1	1	0	1	1	0	0	0	0
638	Study Evaluating the Safety and Efficacy of JWCAR029 in Adult Subjects With Relapsed and Refractory B-cell Non-Hodgkin Lymphoma	NCT03344367	https://ClinicalTrials.gov/show/NCT03344367	Yes	Chimeric antigen receptor (CAR) T-cell therapy for people with relapsed or refractory diffuse large B-cell lymphoma	10.1002/14651858.CD013365.pub2	Include	Phase 1	2017-11-17	Active. Not recruiting	Interventional	No	No		Unicenter study	Autologous			0	0		0.14	Biological: JWCAR029	Single target	CD19			1	1	0		0					Non Hodgkin Lymphoma	0			0	0	1	0	0	0	0	0	0
639	Autologous T Cells Redirected to EGFRvIII-With a Chimeric Antigen Receptor in Patients With EGFRvIII+ Glioblastoma	NCT02209376	https://ClinicalTrials.gov/show/NCT02209376	Yes	A single dose of peripherally infused EGFRvIII-directed CAR T cells mediates antigen loss and induces adaptive resistance in patients with recurrent glioblastoma	10.1126/scitranslmed.aaa0984	Include	Phase 1	2014-03-05	Terminated	Interventional	Yes	Yes		Multicenter study	Autologous			0	0			Biological: CART-EGFRvIII T cells	Single target	EGFR			0	0	0		0					Patients With Residual or Reccurent EGFRvIII+ Glioma	0			0	0	0	0	0	0	0	0	0
640	Anti-CD19 Chimeric Antigen Receptor (CAR)-Transduced T Cell Therapy for Patients With B Cell Malignancies	NCT03076437	https://ClinicalTrials.gov/show/NCT03076437	No			Include	Phase 1 | Phase 2	2016-01-15	Completed	Interventional	No	Yes		Unicenter study	Autologous		Second generation	1	1			Combination Product: Drugs and Anti-CD19-CAR transduced T cells	Single target	CD19			1	1	0		0					Acute Lymphocytic Leukemia|Chronic Lymphocytic Leukemia|Lymphoma	0			0	1	0	0	0	0	1	0	0
641	Pilot Study of Autologous Anti-CD22 Chimeric Antigen Receptor Redirected T Cells In Patients With Chemotherapy Resistant Or Refractory Acute Lymphoblastic Leukemia	NCT02588456	https://ClinicalTrials.gov/show/NCT02588456	Yes		10.1038/s41591-021-01326-5	Include	Phase 1	2015-10-01	Terminated	Interventional	No	Yes		Unicenter study	Autologous		Second generation	0	1			Biological: CART22 cells	Single target	CD22			0	0	0		0					Relapsed or Refractory B-cell Acute Lymphoblastic Leukemia	0			0	1	0	0	0	0	0	0	0
642	Programmed Allogeneic CRISPR-edited T Cells Engineered to Express Anti-CD19 Chimeric Antigen Receptor (PACE CART19) in Patients With Relapsed Or Refractory CD19+ Leukemia and Lymphoma	NCT05037669	https://ClinicalTrials.gov/show/NCT05037669	No			Include	Phase 1	2022-01-01	Not yet recruiting	Interventional	No	No		Unicenter study	Allogeneic			0	1			Biological: PACE CART19	Single target	CD19			0	0	0		0					ALL|CLL|NHL	0			0	1	1	0	0	0	0	0	0
643	Study of ATLCAR.CD138 Cells for Relapsed/Refractory Multiple Myeloma	NCT03672318	https://ClinicalTrials.gov/show/NCT03672318	No			Include	Phase 1	2019-01-14	Recruiting	Interventional	No	No		Unicenter study	Autologous			0	0		0.1	Drug: CAR138 T Cells	Single target	CD138			1	1	0		0					Multiple Myeloma|Immune System Diseases	0			0	0	0	0	0	0	0	0	0
644	Administration of T Lymphocytes for Prevention of Relapse of Lymphomas	NCT02663297	https://ClinicalTrials.gov/show/NCT02663297	No			Include	Phase 1	2016-07-15	Recruiting	Interventional	No	No		Multicenter study	Autologous			1	0		0.3	Drug: ATLCAR.CD30 cells	Single target	CD30			0	0	0		0					Hodgkin Disease|Lymphoma|Lymphoma, Non-Hodgkin|Immune System Diseases|Immunoproliferative Disorders|Lymphatic Diseases|Lymphoproliferative Disorders|Neoplasms|Neoplasms by Histologic Type	0			0	0	1	0	0	0	0	0	0
645	Laboratory Treated T Cells in Treating Patients With Relapsed or Refractory Chronic Lymphocytic Leukemia, Non-Hodgkin Lymphoma, or Acute Lymphoblastic Leukemia	NCT01865617	https://ClinicalTrials.gov/show/NCT01865617	Yes		10.1182/blood-2018-11-883710 ; 10.1172/JCI85309	Include	Phase 1 | Phase 2	2013-05-22	Completed	Interventional	No	Yes			Autologous			0	1			Biological: Autologous Anti-CD19CAR-4-1BB-CD3zeta-EGFRt-expressing T Lymphocytes|Other: Laboratory Biomarker Analysis	Single target	CD19			0	0	0		0					CD19-Positive Neoplastic Cells Present|Recurrent Adult Acute Lymphoblastic Leukemia|Recurrent Chronic Lymphocytic Leukemia|Recurrent Diffuse Large B-Cell Lymphoma|Recurrent Mantle Cell Lymphoma|Recurrent Non-Hodgkin Lymphoma|Recurrent Small Lymphocytic Lymphoma|Refractory Acute Lymphoblastic Leukemia|Refractory Chronic Lymphocytic Leukemia|Refractory Diffuse Large B-Cell Lymphoma|Refractory Mantl…	0			1	1	1	1	0	0	0	0	0
646	Anti-CD19 Chimeric Antigen Receptor (CAR)-Transduced T Cell Therapy for Patients With B Cell Malignancies	NCT02456350	https://ClinicalTrials.gov/show/NCT02456350	No			Include	Phase 1	2015-04-01	unknown status	Interventional	No	No		Unicenter study	Autologous			1	0			Drug: Fludarabine|Drug: Cyclophosphamide|Biological: Anti-CD19-CAR transduced T cells	Single target	CD19			1	1	0		0					Chronic Lymphocytic Leukemia|Acute Lymphocytic Leukemia|Lymphoma	0			0	1	0	0	0	0	1	0	0
647	Human CD19 Targeted T Cells Injection(CD19 CAR-T) Therapy for Relapsed and Refractory CD19-positive Lymphoma.	NCT03720457	https://ClinicalTrials.gov/show/NCT03720457	No			Include	Phase 1	2018-11-13	Recruiting	Interventional	No	No		Multicenter study	Autologous			0	0			Drug: Human CD19 targeted T Cells Injection	Single target	CD19			1	1	0		0					CD19-positive|Diffuse Large B-cell Lymphoma|Follicular Lymphoma	0			1	0	0	0	1	0	0	0	0
648	Study of the Infusion of ARI-0001 Cells in Patients With CD19 + Acute Lymphoid Leukemia Resistant or Refractory to Therapy	NCT04778579	https://ClinicalTrials.gov/show/NCT04778579	No			Include	Phase 2	2021-05-11	Recruiting	Interventional	No	No		Multicenter study	Autologous			0	1			Drug: ARI-0001 cells	Single target	CD19			0	0	0		0					Acute Lymphoid Leukemia	0			0	1	0	0	0	0	0	0	0
649	Study of CD19-directed Allogeneic Memory T-cell Therapy for Relapsed/Refractory CD19+ Leukemia	NCT04881240	https://ClinicalTrials.gov/show/NCT04881240	No			Include	Phase 1	2021-11-01	Recruiting	Interventional	No	No		Unicenter study	Autologous		Second generation	0	1			Biological: CD19-CAR(Mem) T-cells|Drug: Cyclophosphamide|Drug: Fludarabine|Drug: Mesna|Device: CliniMACS|Procedure: Leukapheresis	Single target	CD19			1	1	1	Mesna	0					Acute Lymphoblastic Leukemia, in Relapse|Acute Lymphoblastic Leukemia, Refractory|Pediatric ALL	0			0	1	0	0	0	0	0	0	0
650	Cell Therapy for High Risk T-Cell Malignancies Using CD7-Specific CAR Expressed On Autologous T Cells	NCT03690011	https://ClinicalTrials.gov/show/NCT03690011	No			Include	Phase 1	2018-09-20	Recruiting	Interventional	No	No		Multicenter study	Autologous			1	0		0.2	Genetic: CD7.CAR/28zeta CAR T cells|Drug: Fludarabine|Drug: Cyclophosphamide	Single target	CD7			1	1	0		0	0				T-cell Acute Lymphoblastic Leukemia|T-cell Acute Lymphoblastic Lymphoma|T-non-Hodgkin Lymphoma	0			0	0	0	0	0	0	0	1	1
651	Allogeneic CD30.CAR-EBVSTs in Patients With Relapsed or Refractory CD30-Positive Lymphomas	NCT04288726	https://ClinicalTrials.gov/show/NCT04288726	No			Include	Phase 1	2020-02-26	Recruiting	Interventional	No	No		Multicenter study	Allogeneic			0	0		0.6	Biological: CD30.CAR-EBVST cells	Single target	CD30			1	1	0		0	0				Extranodal Natural Killer/T-Cell Lymphoma, Nasal Type|Classical Hodgkin Lymphoma	0			1	0	0	0	0	0	0	0	1
652	Clinical Study to Evaluate the Safety and Feasibility of spCART-269 Injection in the Treatment of MM	NCT04500431	https://ClinicalTrials.gov/show/NCT04500431	No			Include	Phase 1	2020-08-02	Recruiting	Interventional	No	No		Unicenter study				0	0			Biological: Targeting CD269 chimeric antigen receptor engineered T cells	Single target	CD269			0	0	0		0	0				Multiple Myeloma	0			0	0	0	0	0	0	0	0	0
653	MB-CART19.1 in Patients With R/R ALL	NCT03321123	https://ClinicalTrials.gov/show/NCT03321123	No			Include	Phase 2	2017-09-20	unknown status	Interventional	No	No			Autologous		Second generation	0	0		2	Drug: MB-CART19.1	Single target	CD19			1	1	0		0	0				Precursor B-Lymphoblastic Lymphoma/Leukaemia Refractory	0			0	1	0	0	0	0	0	0	0
654	Pilot Study on the Infusion of ARI-0001 Cells in Patients With CD19+ Leukemia or Lymphoma Refractory to Therapy	NCT03144583	https://ClinicalTrials.gov/show/NCT03144583	Yes	CART19-BE-01: A Multicenter Trial of ARI-0001 Cell Therapy in Patients with CD19 + Relapsed/Refractory Malignancies	10.1016/j.ymthe.2020.09.027	Include	Phase 1	2017-04-26	Active. Not recruiting	Interventional	No	No		Multicenter study	Autologous		Second generation	0	1		0.5	Biological: Adult differentiated autologous T-cells	Single target	CD19			1	1	0		0	0				Leukemia|Lymphoma	0			0	1	1	0	0	0	0	0	0
655	Pembrolizumab in Patients Failing to Respond to or Relapsing After CAR T Cell Therapy for Relapsed or Refractory Lymphomas	NCT02650999	https://ClinicalTrials.gov/show/NCT02650999	No			Include	Phase 1 | Phase 2	2016-01-07	Completed	Interventional	Yes	Yes		Unicenter study				0	0			Drug: Pembrolizumab	Single target	CD19			0	0	0		1					CD19+ Diffuse Large B-cell Lymphomas|Follicular Lymphomas|Mantle Cell Lymphomas	0			0	1	0	0	0	0	0	0	0
656	CAR T Cell Receptor Immunotherapy Targeting MSLNthelin for Patients With Metastatic Cancer	NCT01583686	https://ClinicalTrials.gov/show/NCT01583686	Yes		10.1158/1078-0432.CCR-10-2275 ; 10.1158/1078-0432.CCR-07-0869.	Include	Phase 1 | Phase 2	2021-05-04	Terminated	Interventional	Yes	Yes		Unicenter study	Autologous			0	0			Drug: Fludarabine|Biological: Anti-MSLNthelin chimeric T cell receptor (CAR) transduced peripheral blood lymphocytes (PBL)|Drug: Cyclophosphamide|Drug: Aldesleukin	Single target	MSLN			1	1	0		0	1	Cytokine	Aldesleukin (recombinant interleukin-2)		Cervical Cancer|Pancreatic Cancer|Ovarian Cancer|MSLNthelioma|Lung Cancer	0			0	0	0	0	0	0	0	0	0
657	T Cells Expressing a Novel Fully-Human Anti-BCMA CAR for Treating Multiple Myeloma	NCT03602612	https://ClinicalTrials.gov/show/NCT03602612	No			Include	Phase 1	2018-09-14	Active. Not recruiting	Interventional	No	No		Unicenter study	Autologous			0	0		0.75	Drug: Cyclophosphamide|Drug: Fludarabine|Biological: Anti-BCMA CAR T cells	Single target	BCMA			1	1	0		0					Myeloma-Multiple|Myeloma, Plasma-Cell	0			0	0	0	0	0	0	0	0	0
658	Administering Peripheral Blood Lymphocytes Transduced With a CD70-Binding Chimeric Antigen Receptor to People With CD70 Expressing Cancers	NCT02830724	https://ClinicalTrials.gov/show/NCT02830724	No			Include	Phase 1 | Phase 2	2017-04-06	Suspended	Interventional	No			Unicenter study	Autologous			0	0			Drug: Cyclophosphamide|Drug: Fludarabine|Drug: Aldesleukin|Biological: Anti-hCD70 CAR transduced PBL	Single target	CD70			1	1	0		0	1	Cytokine	Aldesleukin (recombinant interleukin-2)		Pancreatic Cancer|Renal Cell Cancer|Breast Cancer|Melanoma|Ovarian Cancer	0			0	0	0	0	0	0	0	0	0
659	CAR-pNK Cell Immunotherapy in MUC1 Positive Relapsed or Refractory Solid Tumor	NCT02839954	https://ClinicalTrials.gov/show/NCT02839954	No			Include	Phase 1 | Phase 2	2016-06-01	unknown status	Interventional	No	No		Unicenter study				0	0			Biological: anti-MUC1 CAR-pNK cells	Single target	MUC1			0	0	0		0					Hepatocellular Carcinoma|Non-small Cell Lung Cancer|Pancreatic Carcinoma|Triple-Negative Invasive Breast Carcinoma|Malignant Glioma of Brain|Colorectal Carcinoma|Gastric Carcinoma	0		1	0	0	0	0	0	0	0	0	0
660	Retrospective Study of Immunotherapy Related Toxicities in Children and Adults With Cancer	NCT03827343	https://ClinicalTrials.gov/show/NCT03827343	No			Exclude		2019-01-23	Active. Not recruiting	Observational	No	No		Unicenter study				0	0								0	0	0		0					Macrophage Activation Syndrome|Primary Hemophagocytic Lymphohistiocytosis	0			0	0	0	0	0	0	0	0	0
661	XLCART001 Treatment in Relapsed/Refractory/High-risk B-cell Malignancy Subjects	NCT03598179	https://ClinicalTrials.gov/show/NCT03598179	No			Include	Phase 2	2018-06-01	unknown status	Interventional	No	No		Unicenter study	Autologous			0	0		2	Biological: chimeric antigen receptor T cells	Single target	CD19			0	0	0		0					Lymphoma, B-Cell|Leukemia, B-cell	0			0	1	0	0	0	0	1	0	0
662	Clinical Study of LY011 in the Treatment of Advanced Pancreatic Cancer	NCT04966143	https://ClinicalTrials.gov/show/NCT04966143	No			Include	Early Phase 1	2021-08-01	Recruiting	Interventional	No	No		Unicenter study				0	0			Biological: LY011	Single target	CLDN 18.2			0	0	0		0					Pancreatic Cancer	0			0	0	0	0	0	0	0	0	0
663	Phase I Study of pCAR-19B in the Treatment of Adult CD19-positive Relapsed/Refractory B-ALL	NCT04888442	https://ClinicalTrials.gov/show/NCT04888442	No			Include	Phase 1	2020-10-26	Recruiting	Interventional	No	No		Unicenter study	Autologous		Second generation	0	0			Biological: pCAR-19B cells	Single target	CD19			1	1	0		0					Acute Lymphoblastic Leukemia, in Relapse|Refractory Acute Lymphoblastic Leukemia	0			0	1	0	0	0	0	0	0	0
664	Treatment of Relapsed and/or Chemotherapy Refractory CD33 Positive Acute Myeloid Leukemia by CART-33	NCT01864902	https://ClinicalTrials.gov/show/NCT01864902	Yes	Treatment of CD33-directed chimeric antigen receptor-modified T cells in one patient with relapsed and refractory acute myeloid leukemia	10.1038/mt.2014.164	Include	Phase 1 | Phase 2	2013-04-01	unknown status	Interventional	Yes	Yes		Unicenter study	Autologous		Second generation	0	0			Biological: CART33 cells|Biological: anti-CD33 CART|Biological: anti-CD33 CAR T cells	Single target	CD33			0	0	0		0					Relapsed Adult Myeloid Leukemia|Chemotherapy Refractory Adult Myeloid Leukemia	0			0	0	0	0	0	0	0	0	0
665	High Dose Therapy and Autologous Stem Cell Transplantation Followed by Infusion of Chimeric Antigen Receptor (CAR) Modified T-Cells Directed Against CD19+ B-Cells for Relapsed and Refractory Aggressive B Cell Non-Hodgkin Lymphoma	NCT01840566	https://ClinicalTrials.gov/show/NCT01840566	Yes	Chimeric antigen receptor (CAR) T-cell therapy for people with relapsed or refractory diffuse large B-cell lymphoma	10.1002/14651858.CD013365.pub2	Include	Phase 1	2013-04-25	Active. Not recruiting	Interventional	No	Yes		Unicenter study	Autologous		Second generation	1	0		5	Drug: Carmustine|Drug: Etoposide|Drug: Cytarabine|Drug: Melphalan|Biological: Pegfilgrastim|Biological: 19-28z T CELLS|Procedure: Autologous Stem Cell Transplantation	Single target	CD19			0	0	0		0					Non-Hodgkin's Lymphoma	0			0	0	1	0	0	0	1	0	0
666	GD2 Specific CAR and Interleukin-15 Expressing Autologous NKT Cells to Treat Children With Neuroblastoma	NCT03294954	https://ClinicalTrials.gov/show/NCT03294954	Yes	Anti-GD2 CAR-NKT cells in patients with relapsed or refractory neuroblastoma: an interim analysis	10.1038/s41591-020-1074-2	Exclude	Phase 1	2018-11-27	Recruiting	Interventional	Yes	No		Unicenter study	Autologous		Second generation	0	0		3	Genetic: GINAKIT Cells|Drug: Cyclophosphamide|Drug: Fludarabine	Single target				1	1	0	0	0	1		antibody		Neuroblastoma	1			0	0	0	0	0	0	0	0	0
667	Treatment of Relapsed and/or Chemotherapy Refractory B-cell Malignancy by Tandem CAR T Cells Targeting CD19 and CD20	NCT03097770	https://ClinicalTrials.gov/show/NCT03097770	Yes	Chimeric antigen receptor (CAR) T-cell therapy for people with relapsed or refractory diffuse large B-cell lymphoma	10.1002/14651858.CD013365.pub2	Include	Phase 1 | Phase 2	2017-03-31	Completed	Interventional	No	Yes		Multicenter study	Autologous /Allogeneic		Second generation	0	1			Biological: anti-CD19/20-CAR vector-transduced T cells	Dual target	CD19	CD20		0	0	0	0	0	0				Hematopoietic/Lymphoid Cancer|Adult Acute Lymphoblastic Leukemia in Remission|B-cell Adult Acute Lymphoblastic Leukemia|B-cell Chronic Lymphocytic Leukemia|Prolymphocytic Leukemia|Recurrent Adult Diffuse Large Cell Lymphoma|Recurrent Grade 1 Follicular Lymphoma|Recurrent Grade 2 Follicular Lymphoma|Recurrent Grade 3 Follicular Lymphoma|Recurrent Mantle Cell Lymphoma|Refractory Chronic Lymphocytic…	0			1	1	0	1	1	0	1	0	0
668	A Study to Evaluate the Safety and Efficacy of ly011 Cell Injection in the Treatment of Advanced Gastric Adenocarcinoma	NCT04977193	https://ClinicalTrials.gov/show/NCT04977193	No			Include	Early Phase 1	2021-07-26	Recruiting	Interventional	No	No						0	0			Biological: LY011	Single target	CLDN 18.2			0	0	0	0	0	0				Advanced Gastric Adenocarcinoma	0			0	0	0	0	0	0	0	0	0
669	Study of TBI-1501 for Relapsed or Refractory Acute Lymphoblastic Leukemia	NCT03155191	https://ClinicalTrials.gov/show/NCT03155191	No			Include	Phase 1 | Phase 2	2017-05-16	Recruiting	Interventional	No	No		Multicenter study	Autologous			0	0		0.1	Biological: TBI-1501	Single target	CD19			0	1	0	0	0	0				Lymphoblastic Leukemia, Acute Adult	0			0	1	0	0	0	0	0	0	0
670	BCMA and CD19 Targeted Fast Dual CART for Chromosomal Abnomalities High-risk BCMA+ Multiple Myeloma	NCT04617704	https://ClinicalTrials.gov/show/NCT04617704	No			Include	Early Phase 1	2020-11-05	Not yet recruiting	Interventional	No	No		Multicenter study	Autologous			0	0		0.1	Biological: GC012F injection	Dual target	BCMA	CD19		0	0	0	0	0	0				Multiple Myeloma	0			0	0	0	0	0	0	0	0	0
671	Autologous Redirected RNA MSLN CAR T Cells for Pancreatic Cancer	NCT01897415	https://ClinicalTrials.gov/show/NCT01897415	No			Include	Phase 1	2013-07-12	Completed	Interventional	No	Yes		Unicenter study	Autologous			0	0		1.4	Biological: Autologous T cells transfected with chimeric anti-MSLNthelin immunoreceptor SS1	Single target	MSLN			0	0	0	0	0	0				Subjects With Metastatic Pancreatic Ductal Adenocarcinoma (PDA)	0			0	0	0	0	0	0	0	0	0
672	Study Evaluating the Safety of KITE-222 in Participants With Relapsed/Refractory Acute Myeloid Leukemia	NCT04789408	https://ClinicalTrials.gov/show/NCT04789408	No			Include	Phase 1	2021-03-09	Recruiting	Interventional	No	No		Multicenter study	Autologous			0	0			Drug: Cyclophosphamide|Drug: Fludarabine|Biological: KITE-222	Single target	CLL-1			1	1	0	0	0	0				Acute Myeloid Leukemia	0			0	0	0	0	0	0	0	0	0
673	Duvelisib Exposure to Enhance Immune Profiles of T Cells in Patients With Recurrent or Refractory Diffuse Large B-Cell Lymphoma, DEEP T CELLS Study	NCT04890236	https://ClinicalTrials.gov/show/NCT04890236	No			Include	Early Phase 1	2021-05-18	Not yet recruiting	Interventional	No	No	2017	Multicenter study	Autologous		Second generation	0	1			Drug: Duvelisib|Biological: Tisagenlecleucel	Single target	CD19			0	0	0	0	0	1	Inhibitory small molecule	Duvelisib + Tisagenlecleucel		Recurrent Diffuse Large B-Cell Lymphoma|Refractory Diffuse Large B-Cell Lymphoma	0			1	0	0	0	0	0	0	0	0
674	Safety & Tolerability Study of Chimeric Antigen Receptor T-Reg Cell Therapy in Living Donor Renal Transplant Recipients	NCT04817774	https://ClinicalTrials.gov/show/NCT04817774	No			Exclude	Phase 1 | Phase 2	2021-03-26	Recruiting	Interventional	No	No		Multicenter study	Autologous			0	0			Biological: TX200-TR101	Single target	HLA-A2			0	0	0	0	0	0				Kidney Transplant Rejection|End Stage Renal Disease	0			0	0	0	0	0	0	0	0	0
675	Activated T-Cells Expressing 2nd or 3rd Generation CD19-Specific CAR, Advanced B-Cell NHL, ALL, and CLL (SAGAN)	NCT01853631	https://ClinicalTrials.gov/show/NCT01853631	Yes	CAR-T Cell Therapy: Challenges and Optimization	10.1615/CritRevImmunol.2021037253	Include	Phase 1	2013-05-15	Recruiting	Interventional	No	No		Multicenter study	Autologous		Second generation or Thrid generation	1	1		0.01	Biological: CD19 CAR T Cells|Drug: Fludarabine|Drug: Cyclophosphamide	Single target	CD19			1	1	0	0	0	0				Non-Hodgkin Lymphoma|Chronic Lymphocytic Leukemia|Acute Lymphocytic Leukemia	0			0	0	1	0	0	0	0	0	0
676	Study to Evaluate the Safety and Clinical Activity of UCART123 in Patients With BPDCN	NCT03203369	https://ClinicalTrials.gov/show/NCT03203369	No			Include	Phase 1	2017-06-29	Terminated	Interventional	No	No		Unicenter study	Allogeneic			0	0		0.63	Biological: UCART123	Single target	CD123			0	0	0	0	0	0				Blastic Plasmacytoid Dendritic Cell Neoplasm (BPDCN)	0			0	0	0	0	0	0	0	0	0
677	Sequential Treatment With CD20/CD22/CD10-CART After CD19-CART Treatment Base on MRD in Relapsed/Refractory B-ALL	NCT03407859	https://ClinicalTrials.gov/show/NCT03407859	No			Include	Early Phase 1	2018-01-21	Recruiting	Interventional	No	No						0	0		1	Biological: Sequential Treatment With different CART	Single target	CD19			0	0	0	0	anti-CD19CAR+ anti-CD20/CD22/CD10CAR	0				Therapy Related Leukemia	0			0	1	0	0	0	0	0	0	0
678	Donor-derived Anti-CD123-CART Cells for Recurred AML After Allo-HSCT	NCT03114670	https://ClinicalTrials.gov/show/NCT03114670	No			Include	Phase 1	2017-04-14	unknown status	Interventional	No	No			Allogeneic			0	1			Biological: CD123CAR-41BB-CD3zeta-EGFRt-expressing T cells	Single target	CD123			0	0	0	0	0	0				Adult Acute Myeloid Leukemia	0			0	0	0	0	0	0	0	0	0
679	CAR-GPC3 T Cells in Patients With Refractory Hepatocellular Carcinoma	NCT03146234	https://ClinicalTrials.gov/show/NCT03146234	No			Include	Early Phase 1	2017-04-09	Completed	Interventional	No	Yes		Unicenter study	Autologous			0	0			Genetic: CAR-GPC3 T cells	Single target	GPC3			0	0	0	0	0	0				Hepatocellular Carcinoma	0			0	0	0	0	0	0	0	0	0
680	Treatment of Malignant Melanoma With GPA-TriMAR-T Cell Therapy	NCT03649529	https://ClinicalTrials.gov/show/NCT03649529	No			Include	Early Phase 1	2018-08-28	Recruiting	Interventional	No	No			Autologous			0	0			Biological: GPA-TriMAR-T	Single target	GP100			0	0	0	0	0	0				Malignant Melanoma	0			0	0	0	0	0	0	0	0	0
681	Trial to Evaluate the Safety and Efficacy of MB-102 in Patients With BPDCN.	NCT04109482	https://ClinicalTrials.gov/show/NCT04109482	No			Include	Phase 1 | Phase 2	2019-09-30	Recruiting	Interventional	No	No		Multicenter study	Autologous			1	0		8.6	Biological: MB-102|Drug: Fludarabine|Drug: Cyclophosphamide	Single target	CD123			1	1	0	0	0	0				Blastic Plasmacytoid Dendritic Cell Neoplasm (BPDCN)	0			0	0	0	0	0	0	0	0	0
682	CART-19 Immunotherapy in Mantle Cell Lymphoma	NCT02081937	https://ClinicalTrials.gov/show/NCT02081937	No			Include	Phase 1 | Phase 2	2014-03-17	unknown status	Interventional	No	No		Unicenter study	Autologous		Second generation	0	1			Biological: anti-CD19-CAR vector-transduced T cells	Single target	CD19			0	0	0	0	0	0				Hematopoietic/Lymphoid Cancer|Non-hodgkin Lymphoma,B Cell|Mantle Cell Lymphoma	0			0	0	1	1	0	0	0	0	0
683	CART19 in Adult Patients With Minimal Residual Disease During Upfront Treatment for ALL	NCT02935543	https://ClinicalTrials.gov/show/NCT02935543	No			Include	Phase 2	2016-10-17	Terminated	Interventional	Yes	Yes		Unicenter study	Autologous		Second generation	0	1		1.4	Biological: CART 19	Single target	CD19			0	0	0	0	0	0				Leukemia, Acute Lymphoblastic	0			0	1	0	0	0	0	0	0	0
684	CD19/CD22-targeted Chimeric Antigen Receptor Engineered T Cell (CART) in B-Cell Acute Lymphoblastic Leukemia.	NCT03614858	https://ClinicalTrials.gov/show/NCT03614858	No			Include	Phase 1 | Phase 2	2018-08-03	unknown status	Interventional	No	No		Unicenter study	Autologous			0	0		1	Biological: CART-19/22	Dual target	CD19	CD22		0	0	0	0	0	0				Leukemia, B-cell	0			0	1	0	0	0	0	0	0	0
685	PD-1 Antibody Expressing MSLNCAR-T Cells for MSLNthelin Positive Advanced Solid Tumor	NCT03615313	https://ClinicalTrials.gov/show/NCT03615313	Yes	αPD-1-MSLNCAR-T cells partially inhibit the growth of advanced/refractory ovarian cancer in a patient along with daily apatinib	10.1136/jitc-2020-001162	Include	Phase 1 | Phase 2	2018-08-03	unknown status	Interventional	No	No		Unicenter study	Autologous			0	0			Biological: PD-1 antibody expressing MSLNCAR-T cells	Single target	MSLN			0	0	0	0	0	0				Advanced Solid Tumor	0		1	0	0	0	0	0	0	0	0	0
686	CAR T Cell Receptor Immunotherapy Targeting VEGFR2 for Patients With Metastatic Cancer	NCT01218867	https://ClinicalTrials.gov/show/NCT01218867	Yes	Progress in human tumour immunology and immunotherapy	10.1038/35077246	Include	Phase 1 | Phase 2	2016-07-22	Terminated	Interventional	Yes	Yes			Autologous			0	0		1	Biological: Anti-VEGFR2 CAR CD8 plus PBL|Drug: Cyclophosphamide|Biological: Aldesleukin|Drug: Fludarabine	Single target	VEGFR2			1	1	0	0	0	1	Cytokine	Aldesleukin + anti-VEGFR CAR CD8+ PBL		Metastatic Cancer|Metastatic Melanoma|Renal Cancer	0			0	0	0	0	0	0	0	0	0
687	Phase I Study of Autologous CAR T-Cells Targeting the B7-H3 Antigen in Recurrent Epithelial Ovarian	NCT04670068	https://ClinicalTrials.gov/show/NCT04670068	No			Include	Phase 1	2020-12-17	Recruiting	Interventional	No	No		Unicenter study	Autologous			0	0		1	Drug: CAR.B7-H3|Drug: Fludarabine|Drug: Cyclophosphamide	Single target	B7-H3			1	1	0	0	0	0				Epithelial Ovarian Cancer	0			0	0	0	0	0	0	0	0	0
688	Study Evaluating the Safety and Efficacy of JCARH125 in Subjects With Relapsed and/or Refractory Multiple Myeloma	NCT03430011	https://ClinicalTrials.gov/show/NCT03430011	No			Include	Phase 1 | Phase 2	2018-02-12	Active. Not recruiting	Interventional	No	No		Multicenter study	Autologous			0	0			Biological: JCARH125|Biological: JCARH125 + anakinra	Single target	BCMA			0	0	0	0	0	1	Inhibitory small molecule	JCARH125+ Anakinra		Multiple Myeloma	0			0	0	0	0	0	0	0	0	0
689	Long-Term Follow-up Protocol for Subjects Treated With Gene-Modified T Cells	NCT03435796	https://ClinicalTrials.gov/show/NCT03435796	No			Exclude	Phase 2 | Phase 3	2018-02-19	Recruiting	Interventional	No	No		Multicenter study				0	0			Genetic: Gene-modified (GM) T cell therapy	Multiple				0	0	0	0	0	0				Neoplasms	1			0	0	0	0	0	0	0	0	0
690	DALY 2.0 USA/ MB-CART2019.1 for DLBCL	NCT04792489	https://ClinicalTrials.gov/show/NCT04792489	No			Include	Phase 2	2021-03-11	Recruiting	Interventional	No	No		Multicenter study	Autologous			0	0		2.5	Biological: MB-CART2019.1	Dual target	CD19	CD20		0	0	0	0	0	0				DLBCL	0			1	0	0	0	0	0	0	0	0
691	TAA05 Cell Injection in the Treatment of Recurrent / Refractory Acute Myeloid Leukemia	NCT05017883	https://ClinicalTrials.gov/show/NCT05017883	No			Include	Early Phase 1	2021-08-24	Recruiting	Interventional	No	No		Unicenter study				0	0			Drug: TAA05 cell injection	Single target	FLT3			0	0	0	0	0	0				CAR|Acute Myeloid Leukemia	0			0	0	0	0	0	0	0	0	0
692	The Clinical Application of Chimeric Antigen Receptor T Cells in the Treatment of CD19 Positive Recurrent Refractory B Cell-derived Hematological Malignancies	NCT04184414	https://ClinicalTrials.gov/show/NCT04184414	No			Include	Early Phase 1	2019-12-03	Recruiting	Interventional	No	No		Unicenter study	Autologous			0	0		1	Drug: CD19-CART	Single target	CD19			0	0	0	0	0	0				B Acute Lymphoblastic Leukemia|Mantle Cell Lymphoma|Follicular Lymphoma	0			0	1	0	1	1	0	0	0	0
693	Dose-escalation Study of Safety of PBCAR0191 in Patients With r/r NHL and r/r B-cell ALL	NCT03666000	https://ClinicalTrials.gov/show/NCT03666000	No			Include	Phase 1 | Phase 2	2018-09-11	Recruiting	Interventional	No	No		Multicenter study	Allogeneic			0	0		0.3	Genetic: PBCAR0191|Drug: Fludarabine|Drug: Cyclophosphamide	Single target	CD19			1	1	0	0	0	0				Non-Hodgkin Lymphoma|B-cell Acute Lymphoblastic Leukemia	0			0	1	1	0	0	0	0	0	0
694	CAR T Cells After Lymphodepletion for the Treatment of IL13Rα2 Positive Recurrent or Refractory Brain Tumors in Children	NCT04510051	https://ClinicalTrials.gov/show/NCT04510051	No			Include	Phase 1	2020-08-12	Recruiting	Interventional	No	No		Unicenter study	Autologous			0	1			Drug: Cyclophosphamide|Drug: Fludarabine|Biological: IL13Ralpha2-specific Hinge-optimized 41BB-co-stimulatory CAR Truncated CD19-expressing Autologous T-Lymphocytes	Single target	IL13Rα2			1	1	0	0	0	0				Malignant Brain Neoplasm|Recurrent Malignant Brain Neoplasm|Refractory Malignant Brain Neoplasm	0			0	0	0	0	0	0	0	0	0
695	Hepatic Transarterial Administrations of NKR-2 in Patients With Unresectable Liver Metastases From Colorectal Cancer	NCT03370198	https://ClinicalTrials.gov/show/NCT03370198	No			Include	Phase 1	2017-12-12	Active. Not recruiting	Interventional	No	No		Unicenter study				0	0			Biological: NKR-2 cells	Single target	NKG2D			0	0	0	0	0	0				Colon Cancer Liver Metastasis	0			0	0	0	0	0	0	0	0	0
696	Dose Escalation and Dose Expansion Phase I Study to Assess the Safety and Clinical Activity of Multiple Doses of NKR-2 Administered Concurrently With FOLFOX in Colorectal Cancer With Potentially Resectable Liver Metastases	NCT03310008	https://ClinicalTrials.gov/show/NCT03310008	No			Include	Phase 1	2017-10-16	Active. Not recruiting	Interventional	No	No		Multicenter study	Autologous			0	0			Biological: NKR-2 cells	Single target	NKG2D			0	0	0	0	0	1	Chemotherapy	FOLFOX + CAR-T		Colon Cancer Liver Metastasis	0			0	0	0	0	0	0	0	0	0
697	NKX019, Intravenous Allogeneic Chimeric Antigen Receptor Natural Killer Cells (CAR NK), in Adults With B-cell Cancers	NCT05020678	https://ClinicalTrials.gov/show/NCT05020678	No			Include	Phase 1	2021-08-25	Recruiting	Interventional	No	No		Multicenter study	Allogeneic			0	0		2	Biological: NKX019	Single target	CD19			0	0	0	0	0	0				Lymphoma, Non-Hodgkin|B-cell Acute Lymphoblastic Leukemia|Large B-cell Lymphoma|Mantle Cell Lymphoma|Indolent Lymphoma|Waldenstrom Macroglobulinemia|Chronic Lymphocytic Leukemia|Small Lymphocytic Lymphoma|Aggressive Lymphoma|Large-cell Lymphoma	0			1	1	1	1	0	0	1	0	0
698	Clinical Trial to Evaluate CT053 in Patients With Relapsed and/or Refractory Multiple Myeloma (LUMMICAR STUDY 2)	NCT03915184	https://ClinicalTrials.gov/show/NCT03915184	No			Include	Phase 1	2019-04-16	Recruiting	Interventional	No	No		Multicenter study	Autologous			0	0			Biological: CT053	Single target	BCMA			0	0	0	0	0	0				Multiple Myeloma	0			0	0	0	0	0	0	0	0	0
699	Combination of Immunization and Radiotherapy for Malignant Gliomas (InSituVac1)	NCT03392545	https://ClinicalTrials.gov/show/NCT03392545	Yes	Combination of Immunotherapy and Radiotherapy for Recurrent Malignant Gliomas: Results From a Prospective Study	10.3389/fimmu.2021.632547	Exclude	Phase 1	2018-01-08	unknown status	Interventional	No	No						0	0			Combination Product: Combined immune adjuvants and radiation					0	0	0	0	Radiotherapy	0				High Grade Glioma|Glioblastoma|Glioma of Brainstem|Glioma, Malignant	0			0	0	0	0	0	0	0	0	0
700	Autologous CARTMSLN/19 Against Pancreatic Cancer	NCT03497819	https://ClinicalTrials.gov/show/NCT03497819	No			Include	Phase 1	2017-10-01	unknown status	Interventional	No	No		Unicenter study	Autologous		Second generation	0	1			Biological: CARTMSLN CART19	Dual target	CD19	MSLN		1	1	0	0	0	0			0	Pancreatic Cancer				0	0	0	0	0	0	0	0	0
701	A Study of CART-TnMUC1 in Patients With TnMUC1-Positive Advanced Cancers	NCT04025216	https://ClinicalTrials.gov/show/NCT04025216	No			Include	Phase 1	2019-10-10	Recruiting	Interventional	No	No		Multicenter study	Autologous			0	0			Biological: CART-TnMUC1|Drug: Cyclophosphamide|Drug: Fludarabine	Single target	TnMUC1			1	1	0	0	0	0			0	Non-Small Cell Lung Cancer|Ovarian Cancer|Fallopian Tube Cancer|Triple Negative Breast Cancer|Multiple Myeloma|Pancreatic Ductal Adenocarcinoma				0	0	0	0	0	0	0	0	0
702	A Phase I Study Evaluating Safety and Efficacy of C-CAR011 Treatment in Adult Subjects With r/r CD19+B-ALL	NCT03018093	https://ClinicalTrials.gov/show/NCT03018093	No			Include	Phase 1	2017-01-01	unknown status	Interventional	No	No		Unicenter study				0	0		0.5	Biological: C-CAR-011	Single target	CD19			0	0	0	0	0	0			0	Relapsed or Refractory Acute Lymphoblastic Leukemia	0			0	1	0	0	0	0	0	0	0
703	A Study of CT-RD06 Cell Injection in Patients With Relapsed or Refractory CD19+ B-cell Hematological Malignancy	NCT04226989	https://ClinicalTrials.gov/show/NCT04226989	No			Include	Early Phase 1	2020-02-05	Recruiting	Interventional	No	No		Unicenter study				0	0			Biological: CT-RD06	Single target	CD19			0	0	0	0	0	0			0	Acute Lymphoblastic Leukemia|Non-Hodgkin's Lymphoma	0			0	1	1	0	0	0	0	0	0
704	Dose Optimization Trial of CD19 Redirected Autologous T Cells	NCT01747486	https://ClinicalTrials.gov/show/NCT01747486	Yes	Chronic lymphocytic leukemia cells impair mitochondrial fitness in CD8 + T cells and impede CAR T-cell efficacy	10.1182/blood.2018885863	Include	Phase 2	2013-01-02	Completed	Interventional	Yes	Yes		Unicenter study	Autologous		Second generation	0	1		10	Biological: CART-19	Single target	CD19			0	0	0	0	0	0			0	Adult Patients Who Have Relapsed or Refractory CLL (3rd Line) or SLL	0			0	0	0	0	0	0	0	0	0
705	TGFβR-KO CAR-EGFR T Cells in Advanced Biliary Tract Cancer	NCT04976218	https://ClinicalTrials.gov/show/NCT04976218	No			Include	Phase 1	2021-08-01	Not yet recruiting	Interventional	No	No		Unicenter study				0	0			Biological: TGFβR-KO CAR-EGFR T Cells	Single target	EGFR			0	0	0	0	0	0			0	Advanced Biliary Tract Cancer	0			0	0	0	0	0	0	0	0	0
706	CD19-Specific T-cells in Treating Patients With Advanced Lymphoid Malignancies	NCT02529813	https://ClinicalTrials.gov/show/NCT02529813	No			Include	Phase 1	2015-12-16	Active. Not recruiting	Interventional	No	No	2017	Unicenter study	Autologous		Second generation	0	1			Drug: Cyclophosphamide|Drug: Fludarabine Phosphate|Other: Laboratory Biomarker Analysis|Biological: Tisagenlecleucel	Single target	CD19			1	1	0	0	0	0			0	Acute Biphenotypic Leukemia|Acute Lymphoblastic Leukemia|Blasts 5 Percent or More of Bone Marrow Nucleated Cells|CD19 Positive|Minimal Residual Disease|Non-Hodgkin Lymphoma|Small Lymphocytic Lymphoma|Stage III Chronic Lymphocytic Leukemia|Stage IV Chronic Lymphocytic Leukemia	0			1	1	1	0	0	1	1	0	0
707	Dose Exploration Study OF JWCAR129, BCMA-Targeted CART for RRMM	NCT04677452	https://ClinicalTrials.gov/show/NCT04677452	No			Include	Phase 1	2020-12-01	Recruiting	Interventional	No	No		Unicenter study	Autologous			0	0			Biological: JWCAR129	Single target	BCMA			1	1	0	0	0	0			0	Safety and Efficacy	0			0	0	0	0	0	0	0	0	0
708	Pilot Trial Of Autologous T Cells Engineered To Express Anti-CD19 Chimeric Antigen Receptor (CART19)In Combination With Ibrutinib In Patients With Relapsed Or Refractory CD19+ Chronic Lymphocytic Leukemia (CLL)Or Small Lymphocytic Lymphoma (SLL)	NCT02640209	https://ClinicalTrials.gov/show/NCT02640209	Yes	Long-Term Outcomes From a Randomized Dose Optimization Study of Chimeric Antigen Receptor Modified T Cells in Relapsed Chronic Lymphocytic Leukemia	10.1200/JCO.19.03237.	Include	Early Phase 1	2019-07-16	Terminated	Interventional	No	No		Unicenter study	Autologous			0	0		1.4	Biological: CART 19	Single target	CD19			0	0	0	0	0	1		Ibrutinib	0	LYMPHOCYTIC LEUKEMIA (CLL) OR SMALL LYMPHOCYTIC LYMPHOMA (SLL)	0			0	0	0	0	0	0	0	0	0
709	Autologous Cells Derived Anti-CD7 CAR-Engineered T Cells for T Lymphoid Malignancies	NCT04823091	https://ClinicalTrials.gov/show/NCT04823091	Yes	CD7-edited T cells expressing a CD7-specific CAR for the therapy of T-cell malignancies	10.1182/blood-2017-01-761320	Include	Phase 1	2021-04-07	Recruiting	Interventional	No	No		Unicenter study	Autologous		Second generation	0	1		0.5	Drug: Fludarabine + Cyclophosphamide + CAR7-T Cells	Single target	CD7			1	1	0	0	0	0			0	T-Cell Lymphocytic Leukemia|T-Cell Chronic Lymphocytic Leukemia|T Cell Non-Hodgkin Lymphoma	0			0	0	0	0	0	0	0	1	1
710	Efficacy and Safety Study of bb2121 in Subjects With Relapsed and Refractory Multiple Myeloma	NCT03361748	https://ClinicalTrials.gov/show/NCT03361748	Yes	Idecabtagene Vicleucel in Relapsed and Refractory Multiple Myeloma	10.1056/NEJMoa2024850	Include	Phase 2	2017-12-05	Active. Not recruiting	Interventional	Yes	No		Multicenter study	Autologous		Second generation	0	1		0.5	Biological: bb2121	Single target	BCMA			1	1	0	0	0	0				Multiple Myeloma	0			0	0	0	0	0	0	0	0	0
711	Anti-BCMA or/and Anti-CD19 CART Cells Treatment of Relapsed Multiple Myeloma	NCT03767725	https://ClinicalTrials.gov/show/NCT03767725	No			Include	Phase 1	2018-12-07	unknown status	Interventional	No	No		Unicenter study	Autologous			0	0		0.8	Biological: Treatment	Single target	CD19			1	1	0	0	0	1	Co-infusion	Anti-BCMA CART + CART19		Multiple Myeloma in Relapse	0			0	0	0	0	0	0	0	0	0
712	Axi-cel in CNS Lymphoma	NCT04608487	https://ClinicalTrials.gov/show/NCT04608487	No			Include	Phase 1	2020-10-29	Recruiting	Interventional	No	No	2017	Unicenter study	Autologous		Second generation	1	0			Drug: Fludarabine|Drug: Cyclophosphamide|Biological: Axicabtagene Ciloleucel	Single target	CD19			1	1	0	0	0	0				Lymphoma|Lymphoma Cns	0			0	0	0	0	0	0	0	0	0
713	PD1 Integrated Anti-PSMA CART in Treating Patients With Castrate-Resistant Prostate Cancer	NCT04768608	https://ClinicalTrials.gov/show/NCT04768608	No			Include	Phase 1	2021-02-24	Not yet recruiting	Interventional	No	No			Autologous			0	0		0.5	Drug: PD1-PSMA-CART cells	Single target	PSMA			1	1	0	0	0	0				Castrate-Resistant Prostate Cancer	0			0	0	0	0	0	0	0	0	0
714	PCAR-119 Bridge Immunotherapy Prior to Stem Cell Transplant in Treating Patients With CD19 Positive Leukemia and Lymphoma	NCT02892695	https://ClinicalTrials.gov/show/NCT02892695	Yes	Chimeric antigen receptor (CAR) T-cell therapy for people with relapsed or refractory diffuse large B-cell lymphoma	10.1002/14651858.CD013365.pub2	Include	Phase 1 | Phase 2	2016-09-08	unknown status	Interventional	No	No			Allogeneic		Third generation	1	1			Biological: anti-CD19 CAR-NK cells	Single target	CD19			0	0	0	0	SCT	0				Acute Lymphocytic Leukemia|Chronic Lymphocytic Leukemia|Follicular Lymphoma|Mantle Cell Lymphoma|B-cell Prolymphocytic Leukemia|Diffuse Large Cell Lymphoma	0			1	0	0	1	1	0	0	0	0
715	CAR-pNK Cell Immunotherapy for Relapsed/Refractory CD33+ AML	NCT02944162	https://ClinicalTrials.gov/show/NCT02944162	Yes	Markers and function of human NK cells in normal and pathological conditions	10.1002/cyto.b.21508	Include	Phase 1 | Phase 2	2016-10-25	unknown status	Interventional	No	No		Unicenter study	Allogeneic		Third generation	1	1			Biological: anti-CD33 CAR-NK cells	Single target	CD33			0	0	0	0	0	0				Acute Myelogenous Leukemia|Acute Myeloid Leukemia|Acute Myeloid Leukemia With Maturation|Acute Myeloid Leukemia Without Maturation|ANLL	0			0	0	0	0	0	0	0	0	0
716	Blood T-Cells and EBV Specific CTLs Expressing GD-2 Specific Chimeric T Cell Receptors to Neuroblastoma Patients	NCT00085930	https://ClinicalTrials.gov/show/NCT00085930	Yes	Antitumor activity and long-term fate of chimeric antigen receptor-positive T cells in patients with neuroblastoma	10.1182/blood-2011-05-354449	Include	Phase 1	2004-06-21	Active. Not recruiting	Interventional	No	No		Unicenter study	Autologous			0	0		0.3	Biological: EBV specific CTLs	Single target	GD2			0	0	0	0	0	0				Neuroblastoma	0			0	0	0	0	0	0	0	0	0
717	MB-CART20.1 Melanoma	NCT03893019	https://ClinicalTrials.gov/show/NCT03893019	No			Include	Early Phase 1	2019-03-27	Recruiting	Interventional	No	No		Multicenter study	Autologous			0	0		0.1	Biological: MB-CART20.1	Single target	CD20			0	0	0	0	0	0				Melanoma (Skin)	0			0	0	0	0	0	0	0	0	0
718	MB-CART19.1 r/r CD19+ B-cell Malignancies (BCM)	NCT03853616	https://ClinicalTrials.gov/show/NCT03853616	No			Include	Phase 1 | Phase 2	2019-02-25	Recruiting	Interventional	No	No		Multicenter study	Autologous			0	0		0.1	Biological: MB-CART19.1	Single target	CD19			0	0	0	0	0	0				Acute Lymphoblastic Leukemia Recurrent|B-cell Lymphoma Recurrent|B-cell Lymphoma Refractory|Chronic Lymphocytic Leukemia Recurrent|Chronic Lymphocytic Leukemia Refractory	0			0	1	0	0	0	0	1	0	0
719	MB-CART20.1 Lymphoma	NCT03664635	https://ClinicalTrials.gov/show/NCT03664635	No			Include	Phase 1 | Phase 2	2018-09-10	Active. Not recruiting	Interventional	No	No		Multicenter study	Autologous			0	0		1	Biological: MB-CART20.1	Single target	CD20			0	0	0	0	0	0				Relapsed or Refractory B-cell Non-Hodgkin's Lymphoma|Non-Hodgkin's Lymphoma|B-cell Lymphoma Refractory|B-cell Lymphoma Recurrent	0			0	0	1	0	0	0	0	0	0
720	A Study of CART-PSMA-TGFβRDN in Patients With Metastatic Castration Resistant Prostate Cancer	NCT04227275	https://ClinicalTrials.gov/show/NCT04227275	No			Include	Phase 1	2020-01-13	Active. Not recruiting	Interventional	No	No		Multicenter study	Autologous			0	0			Biological: CART-PSMA-TGFβRDN|Drug: Cyclophosphamide|Drug: Fludarabine|Drug: Anakinra	Single target	PSMA			1	1	0	0	0	1	Inhibitory small molecule	Anakinra + CART-PSMA-TGFβRDN		Metastatic Castration-resistant Prostate Cancer	0			0	0	0	0	0	0	0	0	0
721	Study Evaluating the Safety and Efficacy of KITE-363 in Participants With Relapsed and/or Refractory B-cell Lymphoma	NCT04989803	https://ClinicalTrials.gov/show/NCT04989803	No			Include	Phase 1	2021-08-04	Not yet recruiting	Interventional	No	No		Multicenter study	Autologous			0	0			Drug: Cyclophosphamide|Drug: Fludarabine|Biological: KITE-363	Dual target	CD19	CD20		1	1	0	0	0	0				Relapsed and/or Refractory B-cell Lymphoma	0			0	0	0	0	0	0	1	0	0
722	Study of Autologous T-cells in Patients With Metastatic Pancreatic Cancer	NCT03638193	https://ClinicalTrials.gov/show/NCT03638193	No			Include	Early Phase 1	2018-08-20	Recruiting	Interventional	No	No		Unicenter study	Autologous		Second generation	0	1		0.14	Biological: CART-MSLN cells	Single target	MSLN			0	1	0	0	0	0				Pancreatic Cancer	0			0	0	0	0	0	0	0	0	0
723	Study of CD30 CAR for Relapsed/Refractory CD30+ HL and CD30+ NHL	NCT02690545	https://ClinicalTrials.gov/show/NCT02690545	Yes	Anti-CD30 CAR-T Cell Therapy in Relapsed and Refractory Hodgkin Lymphoma	10.1200/JCO.20.01342	Include	Phase 1 | Phase 2	2016-02-24	Recruiting	Interventional	No	No			Autologous			0	0		1.4	Biological: ATLCAR.CD30 cells	Single target	CD30			0	0	0	0	0	0				Lymphoma|Lymphoma, Non-Hodgkin|Immune System Diseases|Immunoproliferative Disorders|Lymphatic Diseases|Lymphoproliferative Disorders|Neoplasms|Neoplasms by Histologic Type	0			0	0	1	0	0	0	0	0	0
724	iC9-GD2-CAR-VZV-CTLs/Refractory or Metastatic GD2-positive Sarcoma and Neuroblastoma	NCT01953900	https://ClinicalTrials.gov/show/NCT01953900	Yes	Vaccination Targeting Native Receptors to Enhance the Function and Proliferation of Chimeric Antigen Receptor (CAR)-Modified T Cells	10.1158/1078-0432.CCR-16-2138	Include	Phase 1	2013-10-01	Active. Not recruiting	Interventional	No	No		Multicenter study	Autologous			1	0		0.01	Genetic: GD2 T cells|Biological: VZV vaccine|Drug: Fludarabine|Drug: Cyclophosphamide	Single target	GD2			1	1	0	0	0	1	Immune boosting Vaccine	VZV vaccine + iC9-GD2-CAR-VZV-CTLs		Osteosarcoma|Neuroblastoma	0			0	0	0	0	0	0	0	0	0
725	Study of bb21217 in Multiple Myeloma	NCT03274219	https://ClinicalTrials.gov/show/NCT03274219	Yes	Anti-BCMA CAR T administration in a relapsed and refractory multiple myeloma patient after COVID-19 infection: a case report	10.1186/s13256-020-02598-0	Include	Phase 1	2017-09-06	Active. Not recruiting	Interventional	No	No		Multicenter study	Autologous		Next generation	0	1			Biological: bb21217	Single target	BCMA			0	0	0	0	0	0				Multiple Myeloma	0			0	0	0	0	0	0	0	0	0
726	Genetically Modified T-cell Immunotherapy in Treating Patients With Relapsed/Refractory Acute Myeloid Leukemia and Persistent/Recurrent Blastic Plasmacytoid Dendritic Cell Neoplasm	NCT02159495	https://ClinicalTrials.gov/show/NCT02159495	No			Include	Phase 1	2014-06-10	Recruiting	Interventional	No	No			Autologous /Allogeneic		Fourth generation	1	0			Drug: cyclophosphamide|Biological: Autologous CD123CAR-CD28-CD3zeta-EGFRt-expressing T Lymphocytes|Other: laboratory biomarker analysis|Biological: Allogeneic CD123CAR-CD28-CD3zeta-EGFRt-expressing T-lymphocytes|Drug: Fludarabine Phosphate	Single target	CD123			1	1	0	0	0	0				Adult Acute Myeloid Leukemia in Remission|Acute Biphenotypic Leukemia|Early Relapse of Acute Myeloid Leukemia|Late Relapse of Acute Myeloid Leukemia|Recurrent Adult Acute Myeloid Leukemia|Secondary Acute Myeloid Leukemia|Blastic Plasmacytoid Dendritic Cell Neoplasm|Acute Myeloid Leukemia|Adult Acute Lymphoblastic Leukemia|Interleukin-3 Receptor Subunit Alpha Positive|Minimal Residual Disease|Refr…	0			0	0	0	0	0	0	0	0	0
727	Clinical Trial Using Humanized CART Directed Against BCMA (ARI0002h) in Patients With Relapsed/Refractory Multiple Myeloma to Proteasome Inhibitors, Immunomodulators and Anti-CD38 Antibody.	NCT04309981	https://ClinicalTrials.gov/show/NCT04309981	No			Include	Phase 1 | Phase 2	2020-03-17	Recruiting	Interventional	No	No		Multicenter study	Autologous		Second generation	0	1			Biological: Adult differentiated autologous T-cells with anti-BCMA specificity	Single target	BCMA			0	0	0	0	0	0				Relapsed/Refractory Multiple Myeloma	0			0	0	0	0	0	0	0	0	0
728	A Study Evaluating Safety and Efficacy of C-CAR011 in Subjects With B-NHL	NCT03299738	https://ClinicalTrials.gov/show/NCT03299738	No			Include	Phase 1	2017-10-03	unknown status	Interventional	No	No		Unicenter study	Autologous		Second generation	0	0		0.5	Biological: C-CAR011	Single target	CD19			0	0	0	0	0	0				Refractory or Relapsed B-cell Non-Hodgkin Lymphoma	0			0	0	1	0	0	0	0	0	0
729	A Phase I Trial of CCT303-406 in Patients With Relapsed or Refractory Her2 Positive Solid Tumors	NCT04511871	https://ClinicalTrials.gov/show/NCT04511871	No			Include	Phase 1	2020-08-13	Recruiting	Interventional	No	No		Unicenter study	Autologous			0	0		0.3	Biological: CCT303-406	Single target	Her2			1	1	0	0	0	0				Solid Tumor|Gastric Cancer|Breast Cancer|Ovarian Cancer|Sarcoma	0		1	0	0	0	0	0	0	0	0	0
730	Collection of PBMCs From Healthy Subjects for the Development of Cellular Immunotherapy Product	NCT04295096	https://ClinicalTrials.gov/show/NCT04295096	No			Exclude			Recruiting	Interventional								0	0			Device: Peripheral blood mononuclear cell apheresis					0	0	0	0	0	0				Healthy Subject	0			0	0	0	0	0	0	0	0	0
731	SARS-CoV-2 Vaccine (COH04S1) Versus Emergency Use Authorization SARS-COV-2 Vaccine for the Treatment of COVID-19 in Patients With Blood Cancer	NCT04977024	https://ClinicalTrials.gov/show/NCT04977024	No			Exclude	Phase 2		Recruiting	Interventional								0	0			Biological: COVID-19 Vaccine|Other: Diagnostic Laboratory Biomarker Analysis|Biological: Synthetic MVA-based SARS-CoV-2 Vaccine COH04S1					0	0	0	0	0	0				COVID-19 Infection|Hematopoietic and Lymphoid System Neoplasm|Leukemia|Lymphoma|Plasma Cell Myeloma	0			0	0	0	0	0	0	0	0	0
732	Treatment of Chemotherapy Refractory Multiple Myeloma by CART-138	NCT01886976	https://ClinicalTrials.gov/show/NCT01886976	No			Include	Phase 1 | Phase 2	2013-06-26	unknown status	Interventional	No	No		Unicenter study	Autologous		Second generation	0	1			Biological: CART-138 cells	Single target	CD138			0	0	0	0	0	0				Multiple Myeloma	0			0	0	0	0	0	0	0	0	0
733	Genetically Engineered Lymphocyte Therapy in Treating Patients With Lymphoma That is Resistant or Refractory to Chemotherapy	NCT01735604	https://ClinicalTrials.gov/show/NCT01735604	Yes	Chimeric antigen receptor (CAR) T-cell therapy for people with relapsed or refractory diffuse large B-cell lymphoma	10.1002/14651858.CD013365.pub2	Include	Phase 1 | Phase 2	2012-11-28	unknown status	Interventional	No	No			Autologous		Second generation	0	1			Biological: anti-CD20-CAR vector-transduced autologous T cells|Other: genetically engineered lymphocyte therapy	Single target	CD20			0	0	0	0	0	0				Hematopoietic/Lymphoid Cancer|Adult Acute Lymphoblastic Leukemia in Remission|B-cell Adult Acute Lymphoblastic Leukemia|B-cell Chronic Lymphocytic Leukemia|Prolymphocytic Leukemia|Recurrent Adult Diffuse Large Cell Lymphoma|Recurrent Grade 1 Follicular Lymphoma|Recurrent Grade 2 Follicular Lymphoma|Recurrent Grade 3 Follicular Lymphoma|Recurrent Mantle Cell Lymphoma|Refractory Chronic Lymphocytic…	0			1	1	0	1	1	0	0	0	0
734	Long-term Follow-up Study of Patients Receiving CAR-20/19-T Cells	NCT03375619	https://ClinicalTrials.gov/show/NCT03375619	No			Exclude		2017-12-18	Recruiting	Observational	No	No		Unicenter study	Autologous			0	0			Other: Long-Term Follow-Up of Participants who Received CAR-20/19-T cells	Single target	CD19			0	0	0	0	0	0				Chronic Lymphocytic Leukemia|Lymphomas Non-Hodgkin's B-Cell|Lymphoma, Small Lymphocytic	0			0	0	1	0	0	0	0	0	0
734	Long-term Follow-up Study of Patients Receiving CAR-20/19-T Cells	NCT03375619	https://ClinicalTrials.gov/show/NCT03375619	No			Exclude		2017-12-18	Recruiting	Observational	No	No		Unicenter study	Autologous			0	0			Other: Long-Term Follow-Up of Participants who Received CAR-20/19-T cells	Single target	CD22			0	0	0	0	0	0				Chronic Lymphocytic Leukemia|Lymphomas Non-Hodgkin's B-Cell|Lymphoma, Small Lymphocytic	0			0	0	1	0	0	0	0	0	0
735	Study Evaluating Safety and Efficacy of UCART123 in Patients With Relapsed/ Refractory Acute Myeloid Leukemia	NCT03190278	https://ClinicalTrials.gov/show/NCT03190278	No			Include	Phase 1	2017-06-16	Recruiting	Interventional	No	No		Multicenter study	Allogeneic			0	0			Biological: UCART123v1.2	Single target	CD123			0	0	0	0	0	0				Relapsed/Refractory Acute Myeloid Leukemia	0			0	0	0	0	0	0	0	0	0
736	A Pediatric Trial of Genetically Modified Autologous T Cells Directed Against CD19 for Relapsed CD19+ Acute Lymphoblastic Leukemia	NCT01683279	https://ClinicalTrials.gov/show/NCT01683279	No			Include	Phase 1	2012-11-11	Active. Not recruiting	Interventional	No	No		Unicenter study	Autologous			0	0			Biological: Autologous CD19 CAR+ EGFTt + T cells	Single target	CD19			0	1	0	0	0	1		CD19 CAR+ EGFTt + T cells		B Cell Leukemia	0			0	0	0	0	0	0	0	0	0
737	Study Evaluating Safety and Efficacy of UCART Targeting CS1 in Patients With Relapsed/Refractory Multiple Myeloma (MELANI-01)	NCT04142619	https://ClinicalTrials.gov/show/NCT04142619	No			Include	Phase 1	2019-10-29	Recruiting	Interventional	No	No		Multicenter study	Allogeneic			0	0			Biological: UCARTCS1A	Single target	CS1			0	0	0	0	0	0				Relapsed/Refractory Multiple Myeloma	0			0	0	0	0	0	0	0	0	0
738	A Phase I Trial of Anti-GD2 T-cells (1RG-CART)	NCT02761915	https://ClinicalTrials.gov/show/NCT02761915	Yes	Antitumor activity without on-target off-tumor toxicity of GD2-chimeric antigen receptor T cells in patients with neuroblastoma	10.1126/scitranslmed.abd6169	Include	Phase 1	2016-05-04	Completed	Interventional	Yes	Yes			Autologous			0	0		0.15	Other: Leukapheresis|Drug: Cyclophosphamide|Drug: Fludarabine|Genetic: 1RG-CART	Single target	GD2			1	1	0	0	0	0				Relapsed or Refractory Neuroblastoma	0			0	0	0	0	0	0	0	0	0
739	A Study of CD19/22 CART Cells Combined With PD-1 Inhibitor in Relapsed/Refractory B-cell Lymphoma	NCT04539444	https://ClinicalTrials.gov/show/NCT04539444	No			Include	Phase 2	2020-09-07	Recruiting	Interventional	No	No						0	0		0.7	Biological: CD19/22 CART|Drug: Tislelizumab	Single target	CD19			0	0	0	0	0	1	Checkpoint blockade	CART-19 + CART-22 +Tislelizumab		Relapsed Non Hodgkin Lymphoma|Refractory Non-Hodgkin Lymphoma	0			0	0	1	0	0	0	0	0	0
739	A Study of CD19/22 CART Cells Combined With PD-1 Inhibitor in Relapsed/Refractory B-cell Lymphoma	NCT04539444	https://ClinicalTrials.gov/show/NCT04539444	No			Include	Phase 2	2020-09-07	Recruiting	Interventional	No	No						0	0		0.7	Biological: CD19/22 CART|Drug: Tislelizumab	Single target	CD22			0	0	0	0	0	1				Relapsed Non Hodgkin Lymphoma|Refractory Non-Hodgkin Lymphoma	0			0	0	1	0	0	0	0	0	0
740	Phase I Study of UCART123 in Patient With Adverse Genetic Risk Acute Myeloid Leukemia	NCT04106076	https://ClinicalTrials.gov/show/NCT04106076	No			Include	Phase 1	2019-09-23	Withdraw	Interventional	No	No		Unicenter study	Allogeneic			0	0			Biological: UCART123	Single target	CD123			0	0	0	0	0	0				Acute Myeloid Leukaemia	0			0	0	0	0	0	0	0	0	0
741	Study of Welgenaleucel (UWC19) in Patients With Relapsed or Refractory B-cell Lymphoma	NCT04296461	https://ClinicalTrials.gov/show/NCT04296461	No			Include	Phase 1	2020-03-05	Recruiting	Interventional	No	No		Unicenter study	Autologous			0	0		20	Genetic: Welgenaleucel	Single target	CD19			0	0	0	0	0	0				B-cell Non-Hodgkin Lymphoma	0			0	0	1	0	0	0	0	0	0
742	CART22 Alone or in Combination With huCART19 for ALL	NCT03620058	https://ClinicalTrials.gov/show/NCT03620058	No			Include	Phase 1	2018-08-08	Active. Not recruiting	Interventional	No	No		Unicenter study	Autologous		Second generation	0	1			Biological: CART22-65s cells|Biological: huCART19 Cells	Single target	CD22			0	0	0	0	0	1	Co-infusion	CART22-65s + huCART19		Chemotherapy Resistant Acute Lymphoblastic Leukemia|Refractory Acute Lymphoblastic Leukemia	0			0	1	0	0	0	0	0	0	0
743	CART19 Cells Effects in Patients With Relapsed or Refractory Acute Lymphoblastic Leukemia and Non-Hodgkin's Lymphoma	NCT05054257	https://ClinicalTrials.gov/show/NCT05054257	Yes	Chimeric antigen receptor T cells for sustained remissions in leukemia	10.1056/NEJMoa1407222	Include	Phase 1	2021-09-23	Recruiting	Interventional	No	No		Unicenter study	Autologous			0	0			Drug: Autologous CAR19 T lymphocytes	Single target	CD19			0	0	0	0	0	0				Relapsed or Refractory B-cell Acute Lymphoblastic Leukemia|Non-Hodgkin's Lymphoma Refractory|Non-Hodgkin's Lymphoma, Relapsed	0			0	1	1	0	0	0	0	0	0
744	JCAR014 and Durvalumab in Treating Patients With Relapsed or Refractory B-cell Non-Hodgkin Lymphoma	NCT02706405	https://ClinicalTrials.gov/show/NCT02706405	No	Chimeric antigen receptor (CAR) T-cell therapy for people with relapsed or refractory diffuse large B-cell lymphoma	10.1002/14651858.CD013365.pub2	Include	Phase 1	2016-03-11	Active. Not recruiting	Interventional	No	No		Multicenter study	Autologous		Second generation	0	1			Biological: Autologous Anti-CD19CAR-4-1BB-CD3zeta-EGFRt-expressing CD4+/CD8+ Central Memory T-lymphocytes JCAR014|Drug: Cyclophosphamide|Biological: Durvalumab|Drug: Fludarabine|Other: Laboratory Biomarker Analysis|Other: Pharmacological Study	Single target	CD19			1	1	0	0	0	1	ICB	Durvalumab + JCAR014		Diffuse Large B-Cell Lymphoma, Not Otherwise Specified|Recurrent Diffuse Large B-Cell Lymphoma|Recurrent Primary Mediastinal (Thymic) Large B-Cell Lymphoma|Refractory Diffuse Large B-Cell Lymphoma|Refractory High Grade B-Cell Lymphoma With MYC, BCL2, and BCL6 Rearrangements|Refractory Primary Mediastinal (Thymic) Large B-Cell Lymphoma	0			1	0	0	0	0	1	0	0	0
745	Phase 1 Study of UCART22 in Patients With Relapsed or Refractory CD22+ B-cell Acute Lymphoblastic Leukemia (BALLI-01)	NCT04150497	https://ClinicalTrials.gov/show/NCT04150497	No			Include	Phase 1	2019-11-04	Recruiting	Interventional	No	No		Multicenter study	Allogeneic			0	0			Biological: UCART22	Single target	CD22			0	0	0	0	0	0				B-cell Acute Lymphoblastic Leukemia	0			0	1	0	0	0	0	0	0	0
746	Long-Term Follow-Up Study for Subjects Treated With P-BCMA-101	NCT03741127	https://ClinicalTrials.gov/show/NCT03741127	No			Include	Phase 1	2018-11-14	Enrolling by invitation	Interventional	No	No		Multicenter study	Autologous		Second generation	0	1			Drug: Rimiducid may be administered as indicated	Single target	BCMA			0	0	0	0	0	1		Rimiducid + P-BCMA-101		Multiple Myeloma	0			0	0	0	0	0	0	0	0	0
747	Allogeneic CART-33 for Relapsed/Refractory CD33+ AML	NCT02799680	https://ClinicalTrials.gov/show/NCT02799680	No			Include	Phase 1	2016-06-15	unknown status	Interventional	No	No		Multicenter study	Allogeneic			0	0			Biological: allogeneic CART-33	Single target	CD33			0	0	1	idarubicin and cytarabine	0	0				Relapsed and/or Refractory CD33+ AML	0			0	0	0	0	0	0	0	0	0
748	Allogeneic CART-19 for Elderly Relapsed/Refractory CD19+ ALL	NCT02799550	https://ClinicalTrials.gov/show/NCT02799550	Yes	Co-infusion of haplo-identical CD19-chimeric antigen receptor T cells and stem cells achieved full donor engraftment in refractory acute lymphoblastic leukemia	10.1186/s13045-016-0357-z	Include	Phase 1	2016-06-15	unknown status	Interventional	No	No			Allogeneic			0	0			Biological: allogeneic CART-19	Single target	CD19			0	1	1	vindesine, mitoxantrone, pegaspargase	dexamethasone	0				Leukemia	0			0	1	0	0	0	0	0	0	0
749	CART19 Cells Treatment of MRD of B Cell Malignancies and Then Auto-HSCT	NCT03685786	https://ClinicalTrials.gov/show/NCT03685786	No			Include	Phase 1	2018-09-26	unknown status	Interventional	No	No			Autologous			0	0		0.7	Biological: CART19 cell and auto-HSCT	Single target	CD19			0	0	0	0	auto-HSCT	0				Leukemia, Lymphocytic, Acute, B-Cell|Leukemia, Lymphocytic, Chronic, B-Cell|Lymphoma, B-Cell	0			0	0	0	0	0	0	1	0	0
750	Evaluation of CAR19 T-cells as an Optimal Bridge to Allogeneic Transplantation	NCT02431988	https://ClinicalTrials.gov/show/NCT02431988	Yes	Chimeric antigen receptor (CAR) T-cell therapy for people with relapsed or refractory diffuse large B-cell lymphoma	10.1002/14651858.CD013365.pub2.	Include	Phase 1	2015-05-01	Active. Not recruiting	Interventional	No	No		Unicenter study	Autologous			0	0		0.2	Procedure: Leukapheresis|Drug: Cyclophosphamide|Drug: Fludarabine|Biological: CAR19 T-Cells	Single target	CD19			1	1	0	0	0	0				Diffuse Large B-Cell Lymphoma	0			1	0	0	0	0	0	0	0	0
751	CART-19 T Cell in CD19 Positive Relapsed or Refractory Acute Myeloid Leukemia (AML)	NCT03896854	https://ClinicalTrials.gov/show/NCT03896854	No			Include	Phase 1 | Phase 2	2019-04-01	Recruiting	Interventional	No	No		Unicenter study				0	0		1	Biological: CART-19	Single target	CD19			0	0	0	0	0	0				Acute Myeloid Leukemia	0			0	0	0	0	0	0	0	0	0
752	A Study of ASCT Bridging CART Cell Therapy in Relapsed/Refractory B-cell Lymphoma	NCT04923789	https://ClinicalTrials.gov/show/NCT04923789	No			Exclude		2021-06-11	Recruiting	Observational	No	No		Unicenter study				0	0								0	0	0	0	0	1	Bridging therapy	ASCT+ CART		Relapsed Non Hodgkin Lymphoma|Refractory Non-Hodgkin Lymphoma	0			0	0	1	0	0	0	0	0	0
753	cMet CAR RNA T Cells Targeting Breast Cancer	NCT01837602	https://ClinicalTrials.gov/show/NCT01837602	Yes	Safety and Efficacy of Intratumoral Injections of Chimeric Antigen Receptor (CAR) T Cells in Metastatic Breast Cancer	10.1158/2326-6066.CIR-17-0189	Include	Phase 1	2013-04-23	Completed	Interventional	No	Yes		Unicenter study	Autologous			0	0			Biological: cMet RNA CAR T cells	Single target	c-Met			0	0	0	0	0	0				Metastatic Breast Cancer|Triple Negative Breast Cancer	0			0	0	0	0	0	0	0	0	0
754	Study of Redirected Autologous T Cells Engineered to Contain Anti-CD19 Attached to TCR and 4-1BB Signaling Domains in Patients With Chemotherapy Resistant or Refractory Acute Lymphoblastic Leukemia	NCT02030847	https://ClinicalTrials.gov/show/NCT02030847	Yes	Optimizing Chimeric Antigen Receptor T-Cell Therapy for Adults With Acute Lymphoblastic Leukemia	10.1200/JCO.19.01892	Include	Phase 2	2014-01-09	Completed	Interventional	Yes	Yes		Unicenter study	Autologous			0	1		1.4	Biological: CART-19	Single target	CD19			0	0	0	0	0	0				Patients With B Cell ALL, Relapsed or Refractory, With no Available Curative Treatment Options	0			0	1	0	0	0	0	0	0	0
755	Axi-Cel as a 2nd Line Therapy in Patients With Relapsed/Refractory Aggressive B Lymphoma Ineligible to Autologous Stem Cell Transplantation	NCT04531046	https://ClinicalTrials.gov/show/NCT04531046	No			Include	Phase 2	2020-08-28	Recruiting	Interventional	No	No	2017	Multicenter study	Autologous		Second generation	1	0		2	Drug: axicabtagene ciloleucel	Single target	CD19			0	0	0	0	0	0				B-Cell Lymphoma Refractory|B-cell Lymphoma Recurrent	0			0	0	0	0	0	0	1	0	0
756	CD22 Redirected Autologous T Cells for ALL	NCT02650414	https://ClinicalTrials.gov/show/NCT02650414	Yes	Antigen-independent activation enhances the efficacy of 4-1BB-costimulated CD22 CAR T cells	10.1038/s41591-021-01326-5	Include	Phase 1	2016-01-08	Recruiting	Interventional	No	No		Unicenter study	Autologous		Second generation	0	1		0.03	Biological: CART22 cells transduced with a lentiviral vector to express anti-CD22 scFv TCRz:41BB	Single target	CD22			0	0	0	0	0	0				B Cell Leukemias|B Cell Lymphomas	0			0	0	0	0	0	0	1	0	0
757	Treatment of Refractory/Relapsed Non-Hodgkin Lymphoma With TriCAR-T_CD19	NCT03497533	https://ClinicalTrials.gov/show/NCT03497533	Yes	Phase 1 Results of ZUMA-1: A Multicenter Study of KTE-C19 Anti-CD19 CAR T Cell Therapy in Refractory Aggressive Lymphoma	10.1016/j.ymthe.2016.10.020	Include	Phase 1 | Phase 2	2018-10-25	unknown status	Interventional	No	No			Autologous		Fourth generation	0	0		0.1	Biological: TriCAR-T-CD19	Single target	CD19			1	1	0	0	0	0				Non-hodgkin Lymphoma,B Cell	0			0	0	1	0	0	0	0	0	0
758	Treatment of Refractory/Relapsed Non-Hodgkin Lymphoma With CD19-TriCART Cell Therapy	NCT03720496	https://ClinicalTrials.gov/show/NCT03720496	Yes	Phase 1 Results of ZUMA-1: A Multicenter Study of KTE-C19 Anti-CD19 CAR T Cell Therapy in Refractory Aggressive Lymphoma	10.1016/j.ymthe.2016.10.020	Include	Phase 1	2018-10-25	Recruiting	Interventional	No	No			Autologous		Fourth generation	0	0		0.1	Biological: CD19-TriCAR-T	Single target	CD19			1	1	0	0	0	0				Non-hodgkin Lymphoma,B Cell	0			0	0	1	0	0	0	0	0	0
[truncated: 236 more rows]
[truncated: 48 more columns]
